# Supplementary material for: Crystal structure of 3-[4-(1-methyl­eth­yl)phen­yl]-1-(naphthalen-2-yl)prop-2-en-1-one
Source: Acta Crystallogr Sect E Struct Rep Online. 2014 Aug 16;70(Pt 9):o1009–10. doi: 10.1107/S1600536814017528 (PMC4186083; doi:10.1107/S1600536814017528)
Supplement: Supplementary file 1 [file e-70-o1009-sup1.cif]

##############################################################################
#                                                                            #
# This CIF contains the data in a paper accepted for publication in          #
# Acta Crystallographica Section E. It conforms to the requirements of       #
# Notes for Authors for Acta Crystallographica Section E, and has been       #
# peer reviewed under the auspices of the IUCr Commission on Journals.       #
#                                                                            #
# Full details of the Crystallographic Information File format               #
# are given in the paper "The Crystallographic Information File (CIF):       #
# a New Standard Archive File for Crystallography" by S. R. Hall, F. H.      #
# Allen and I. D. Brown [Acta Cryst. (1991), A47, 655-685].                  #
#                                                                            #
# The current version of the core CIF dictionary is obtainable from          #
# ftp://ftp.iucr.org/pub/cif_core.dic.                                       #
#                                                                            #
# Software is freely available for graphical display of the structure(s)     #
# in this CIF. For information consult the CIF software page                 #
# http://www.iucr.org/resources/cif/software.                                #
#                                                                            #
# This file may be used for bona fide research purposes within the           #
# scientific community so long as proper attribution is given to the journal # 
# article from which it was obtained.                                        #
#                                                                            #
##############################################################################
data_I
_database_code_depnum_ccdc_archive 'CCDC 1017044'
_journal_date_recd_electronic     2014-07-20
_journal_date_accepted     2014-07-30
_journal_name_full     'Acta Crystallographica, Section E'
_journal_year     2014
_journal_volume     70
_journal_issue      9
_journal_page_first     o1009
_journal_page_last     o1010
_journal_paper_category     HO
_journal_paper_doi     10.1107/S1600536814017528
_journal_coeditor_code     BG2534
_publ_contact_author_name     'Amel, Messai'
_publ_contact_author_address
;
Laboratoire des Structures, Propri\'et\'es et Interactions InterAtomiques
Departement SM
Universit\'e de Khenchela
40000, Khenchela. Algeria
;
_publ_contact_author_email     'messai.amel@yahoo.ca'
_publ_contact_author_fax     ?
_publ_contact_author_phone
;
+213 721462
;
_publ_section_title
;
Crystal structure of
3-[4-(1-methylethyl)phenyl]-1-(naphthalen-2-yl)prop-2-en-1-one
;
_publ_section_title_footnote     .
loop_
    _publ_author_name
    _publ_author_footnote
    _publ_author_address
    'Assia, Sid' .
;
Laboratoire de Chimie Appliqu\'e, et Mat\'eriaux T\'echnologique
Universit\'e Larbi Ben M'Hidi
04000 Oum El Bouaghi
Algeria
;
    'Amel, Messai' .
;
Laboratoire des Structures, Propri\'et\'es et Interactions InterAtomiques
Universit\'e Abbes Laghrour Khenchela
40000 Khenchela
Algeria
;
    'Nouara, Ziani' .
;
Laboratoire de Chimie Appliqu\'e, et Mat\'eriaux T\'echnologique
Universit\'e Larbi Ben M'Hidi
04000 Oum El Bouaghi
Algeria
;
    'Mahieddine, Mokhtari' .
;
Laboratoire de Chimie Appliqu\'e, et Mat\'eriaux T\'echnologique
Universit\'e Larbi Ben M'Hidi
04000 Oum El Bouaghi
Algeria
;
    'Kaddour, Lamara' .
;
Laboratoire de Chimie Appliqu\'e, et Mat\'eriaux T\'echnologique
Universit\'e Larbi Ben M'Hidi
04000 Oum El Bouaghi
Algeria
;
_publ_section_synopsis     .
_chemical_name_systematic
;
3-[4-(1-Methylethyl)phenyl]-1-(naphthalen-2-yl)prop-2-en-1-one
;
_chemical_name_common     ?
_chemical_formula_moiety     'C22 H20 O1'
_chemical_formula_sum     'C22 H20 O1'
_chemical_formula_iupac     'C22 H20 O1'
_chemical_formula_weight     300.40
_chemical_melting_point     ?
_symmetry_cell_setting     monoclinic
_symmetry_space_group_name_H-M     'P 21/c'
_symmetry_space_group_name_Hall     '-P 2ybc'
loop_
    _symmetry_equiv_pos_as_xyz
    'x, y, z'
    '-x, y+1/2, -z+1/2'
    '-x, -y, -z'
    'x, -y-1/2, z-1/2'
_cell_length_a     5.8326(2)
_cell_length_b     17.8578(6)
_cell_length_c     15.6469(5)
_cell_angle_alpha     90.00
_cell_angle_beta     91.136(3)
_cell_angle_gamma     90.00
_cell_volume     1629.42(9)
_cell_formula_units_Z     4
_cell_measurement_reflns_used     7372
_cell_measurement_theta_min     4.9270
_cell_measurement_theta_max     66.8020
_cell_measurement_temperature     150
_exptl_crystal_description     'needle'
_exptl_crystal_colour     'colorless'
_exptl_crystal_size_max     0.595
_exptl_crystal_size_mid     0.172
_exptl_crystal_size_min     0.165
_exptl_crystal_density_diffrn     1.225
_exptl_crystal_density_meas     ?
_exptl_crystal_density_method     'not measured'
_exptl_crystal_F_000     640
_exptl_absorpt_coefficient_mu     0.563
_exptl_absorpt_correction_type     multi-scan
_exptl_absorpt_process_details     '(CrysAlis PRO; Agilent, 2013)'
_exptl_absorpt_correction_T_min     0.79377
_exptl_absorpt_correction_T_max     1.00000
_diffrn_ambient_temperature     150
_diffrn_radiation_type     CuK\a
_diffrn_radiation_wavelength     1.54180
_diffrn_radiation_source     'Enhance Ultra (Cu) X-ray Source'
_diffrn_radiation_monochromator     'mirror'
_diffrn_measurement_device_type     'Agilent Xcalibur (Atlas, Gemini ultra)'
_diffrn_measurement_method     \w
_diffrn_detector_area_resol_mean     10.4678
_diffrn_reflns_number     12851
_diffrn_reflns_av_R_equivalents     0.0354
_diffrn_reflns_av_sigmaI/netI     0.0213
_diffrn_reflns_theta_min     3.76
_diffrn_reflns_theta_max     67.79
_diffrn_reflns_theta_full     67.
_diffrn_measured_fraction_theta_max     0.975
_diffrn_measured_fraction_theta_full     0.984
_diffrn_reflns_limit_h_min     -6
_diffrn_reflns_limit_h_max     6
_diffrn_reflns_limit_k_min     -21
_diffrn_reflns_limit_k_max     20
_diffrn_reflns_limit_l_min     -18
_diffrn_reflns_limit_l_max     18
_diffrn_standards_number     ?
_diffrn_standards_interval_count     .
_diffrn_standards_interval_time     .
_diffrn_standards_decay_%     ?
_refine_special_details
;
Refinement of <i>F</i>^2^ against ALL reflections. The weighted <i>R</i>-factor
<i>wR</i> and goodness of fit <i>S</i> are based on <i>F</i>^2^, conventional
<i>R</i>-factors <i>R</i> are based on <i>F</i>, with <i>F</i> set to zero for
negative <i>F</i>^2^. The threshold expression of <i>F</i>^2^ >
\s(<i>F</i>^2^) is used only for calculating <i>R</i>-factors(gt) <i>etc</i>.
and is not relevant to the choice of reflections for refinement.
<i>R</i>-factors based on <i>F</i>^2^ are statistically about twice as large
as those based on <i>F</i>, and <i>R</i>- factors based on ALL data will be
even larger.
;
_reflns_number_total     2871
_reflns_number_gt     2659
_reflns_threshold_expression     I>2s\(I)
_refine_ls_structure_factor_coef     Fsqd
_refine_ls_matrix_type     full
_refine_ls_R_factor_all     0.0375
_refine_ls_R_factor_gt     0.0353
_refine_ls_wR_factor_gt     0.0947
_refine_ls_wR_factor_ref     0.0968
_refine_ls_goodness_of_fit_ref     1.043
_refine_ls_restrained_S_all     1.043
_refine_ls_number_reflns     2871
_refine_ls_number_parameters     208
_refine_ls_number_restraints     0
_refine_ls_hydrogen_treatment     constr
_refine_ls_weighting_scheme     calc
_refine_ls_weighting_details
         'calc w=1/[\s^2^(Fo^2^)+(0.0512P)^2^+0.3775P] where P=(Fo^2^+2Fc^2^)/3'
_atom_sites_solution_hydrogens     geom
_atom_sites_solution_primary     direct
_atom_sites_solution_secondary     difmap
_refine_ls_shift/su_max     0.000
_refine_ls_shift/su_mean     0.000
_refine_diff_density_max     0.190
_refine_diff_density_min     -0.196
_refine_ls_extinction_method     none
_refine_ls_extinction_coef     ?
loop_
    _atom_type_symbol
    _atom_type_description
    _atom_type_scat_dispersion_real
    _atom_type_scat_dispersion_imag
    _atom_type_scat_source
    'C' 'C' 0.0180 0.0090
                         'International Tables Vol C Tables 4.2.6.8 and 6.1.1.4'
    'H' 'H' 0.0000 0.0000
                         'International Tables Vol C Tables 4.2.6.8 and 6.1.1.4'
    'O' 'O' 0.0490 0.0320
                         'International Tables Vol C Tables 4.2.6.8 and 6.1.1.4'
_computing_data_collection     'CrysAlis PRO (Agilent, 2013)'
_computing_cell_refinement     'CrysAlis PRO (Agilent, 2013)'
_computing_data_reduction     'CrysAlis PRO (Agilent, 2013)'
_computing_structure_solution     'SIR2004 (Altomare <i>et al.</i>, 1999)'
_computing_structure_refinement     'SHELXL97 (Sheldrick, 2008)'
_computing_molecular_graphics
                  'ORTEP-3 for Windows (Farrugia, 2012) and PLATON (Spek, 2009)'
_computing_publication_material     'WinGX (Farrugia, 2012)'
loop_
    _atom_site_type_symbol
    _atom_site_label
    _atom_site_fract_x
    _atom_site_fract_y
    _atom_site_fract_z
    _atom_site_U_iso_or_equiv
    _atom_site_adp_type
    _atom_site_calc_flag
    _atom_site_refinement_flags
    _atom_site_occupancy
    _atom_site_symmetry_multiplicity
    _atom_site_disorder_assembly
    _atom_site_disorder_group
    O O1 1.18162(14) 0.47189(5) 0.89162(6) 0.0419(2) Uani d . 1 1 . .
    C C2 0.97778(19) 0.48838(6) 0.89245(7) 0.0303(3) Uani d . 1 1 . .
    C C3 0.79779(19) 0.43015(6) 0.89363(7) 0.0299(3) Uani d . 1 1 . .
    H H3A 0.6454 0.4433 0.8835 0.036 Uiso calc R 1 1 . .
    C C4 0.85268(19) 0.35895(6) 0.90914(7) 0.0288(3) Uani d . 1 1 . .
    H H4 1.0034 0.3498 0.9266 0.035 Uiso calc R 1 1 . .
    C C5 0.70261(18) 0.29353(6) 0.90177(7) 0.0269(2) Uani d . 1 1 . .
    C C6 0.48502(19) 0.29638(6) 0.86111(7) 0.0286(2) Uani d . 1 1 . .
    H H6 0.4267 0.3421 0.8424 0.034 Uiso calc R 1 1 . .
    C C7 0.35703(19) 0.23184(6) 0.84868(7) 0.0293(3) Uani d . 1 1 . .
    H H7 0.2147 0.2349 0.8211 0.035 Uiso calc R 1 1 . .
    C C8 0.43772(19) 0.16242(6) 0.87684(7) 0.0300(3) Uani d . 1 1 . .
    C C9 0.3002(2) 0.09158(7) 0.85949(8) 0.0348(3) Uani d . 1 1 . .
    H H9 0.1649 0.1054 0.8249 0.042 Uiso calc R 1 1 . .
    C C10 0.4352(3) 0.03475(8) 0.80940(9) 0.0503(4) Uani d . 1 1 . .
    H H10A 0.4867 0.0572 0.7575 0.075 Uiso calc R 1 1 . .
    H H10B 0.3391 -0.0075 0.7959 0.075 Uiso calc R 1 1 . .
    H H10C 0.5653 0.0184 0.8430 0.075 Uiso calc R 1 1 . .
    C C11 0.2174(2) 0.05676(7) 0.94176(9) 0.0398(3) Uani d . 1 1 . .
    H H11A 0.1308 0.0930 0.9729 0.060 Uiso calc R 1 1 . .
    H H11B 0.3470 0.0408 0.9759 0.060 Uiso calc R 1 1 . .
    H H11C 0.1220 0.0144 0.9285 0.060 Uiso calc R 1 1 . .
    C C12 0.6506(2) 0.16017(6) 0.92011(8) 0.0337(3) Uani d . 1 1 . .
    H H12 0.7051 0.1148 0.9413 0.040 Uiso calc R 1 1 . .
    C C13 0.78131(19) 0.22435(6) 0.93182(7) 0.0312(3) Uani d . 1 1 . .
    H H13 0.9229 0.2213 0.9600 0.037 Uiso calc R 1 1 . .
    C C14 0.90716(18) 0.56875(6) 0.88921(7) 0.0276(3) Uani d . 1 1 . .
    C C15 1.05481(18) 0.61962(6) 0.85525(7) 0.0275(2) Uani d . 1 1 . .
    H H15 1.1945 0.6031 0.8347 0.033 Uiso calc R 1 1 . .
    C C16 1.00104(18) 0.69660(6) 0.85048(7) 0.0271(2) Uani d . 1 1 . .
    C C17 1.1488(2) 0.74932(6) 0.81351(7) 0.0320(3) Uani d . 1 1 . .
    H H17 1.2870 0.7334 0.7910 0.038 Uiso calc R 1 1 . .
    C C18 1.0921(2) 0.82339(7) 0.81026(8) 0.0371(3) Uani d . 1 1 . .
    H H18 1.1918 0.8575 0.7858 0.045 Uiso calc R 1 1 . .
    C C19 0.8844(2) 0.84836(7) 0.84361(8) 0.0392(3) Uani d . 1 1 . .
    H H19 0.8469 0.8989 0.8411 0.047 Uiso calc R 1 1 . .
    C C20 0.7377(2) 0.79899(7) 0.87967(8) 0.0354(3) Uani d . 1 1 . .
    H H20 0.6007 0.8162 0.9019 0.042 Uiso calc R 1 1 . .
    C C21 0.79051(19) 0.72157(6) 0.88392(7) 0.0289(3) Uani d . 1 1 . .
    C C22 0.64154(19) 0.66816(7) 0.91904(7) 0.0312(3) Uani d . 1 1 . .
    H H22 0.5034 0.6840 0.9416 0.037 Uiso calc R 1 1 . .
    C C23 0.69527(19) 0.59380(6) 0.92065(7) 0.0303(3) Uani d . 1 1 . .
    H H23 0.5919 0.5595 0.9426 0.036 Uiso calc R 1 1 . .
loop_
    _atom_site_aniso_label
    _atom_site_aniso_U_11
    _atom_site_aniso_U_22
    _atom_site_aniso_U_33
    _atom_site_aniso_U_12
    _atom_site_aniso_U_13
    _atom_site_aniso_U_23
    O1 0.0268(5) 0.0322(5) 0.0666(6) 0.0005(3) 0.0017(4) 0.0070(4)
    C2 0.0276(6) 0.0309(6) 0.0323(6) -0.0010(5) -0.0008(4) 0.0019(5)
    C3 0.0257(6) 0.0300(6) 0.0340(6) -0.0014(4) -0.0001(4) 0.0000(4)
    C4 0.0255(5) 0.0315(6) 0.0295(6) -0.0010(4) 0.0004(4) -0.0009(4)
    C5 0.0259(6) 0.0272(5) 0.0276(5) -0.0001(4) 0.0034(4) -0.0007(4)
    C6 0.0281(6) 0.0269(5) 0.0310(6) 0.0024(4) 0.0004(4) 0.0021(4)
    C7 0.0247(5) 0.0327(6) 0.0304(6) -0.0010(4) -0.0016(4) 0.0020(4)
    C8 0.0297(6) 0.0300(6) 0.0304(6) -0.0036(4) 0.0013(4) 0.0023(4)
    C9 0.0347(6) 0.0309(6) 0.0387(6) -0.0067(5) -0.0058(5) 0.0042(5)
    C10 0.0622(9) 0.0414(7) 0.0477(8) -0.0157(6) 0.0102(7) -0.0098(6)
    C11 0.0374(7) 0.0346(6) 0.0476(7) -0.0070(5) 0.0038(5) 0.0040(5)
    C12 0.0325(6) 0.0270(6) 0.0414(7) 0.0000(5) -0.0036(5) 0.0062(5)
    C13 0.0248(6) 0.0322(6) 0.0364(6) 0.0006(4) -0.0031(4) 0.0027(5)
    C14 0.0259(5) 0.0289(6) 0.0281(5) -0.0029(4) -0.0025(4) -0.0001(4)
    C15 0.0235(5) 0.0304(6) 0.0286(5) 0.0000(4) -0.0005(4) -0.0018(4)
    C16 0.0267(6) 0.0287(6) 0.0257(5) -0.0021(4) -0.0032(4) -0.0012(4)
    C17 0.0305(6) 0.0325(6) 0.0328(6) -0.0038(5) -0.0008(5) 0.0008(5)
    C18 0.0422(7) 0.0309(6) 0.0380(6) -0.0081(5) -0.0029(5) 0.0033(5)
    C19 0.0471(7) 0.0260(6) 0.0440(7) 0.0010(5) -0.0070(6) -0.0028(5)
    C20 0.0351(6) 0.0325(6) 0.0383(6) 0.0038(5) -0.0031(5) -0.0078(5)
    C21 0.0287(6) 0.0306(6) 0.0272(5) -0.0002(4) -0.0040(4) -0.0035(4)
    C22 0.0261(6) 0.0374(6) 0.0304(6) 0.0008(5) 0.0024(4) -0.0036(5)
    C23 0.0267(6) 0.0330(6) 0.0311(6) -0.0044(4) 0.0013(4) 0.0010(5)
_geom_special_details
;
All e.s.d.'s (except the e.s.d. in the dihedral angle between two l.s. planes)
are estimated using the full covariance matrix. The cell e.s.d.'s are taken
into account individually in the estimation of e.s.d.'s in distances, angles
and torsion angles; correlations between e.s.d.'s in cell parameters are only
used when they are defined by crystal symmetry. An approximate (isotropic)
treatment of cell e.s.d.'s is used for estimating e.s.d.'s involving l.s.
planes.
;
loop_
    _geom_bond_atom_site_label_1
    _geom_bond_atom_site_label_2
    _geom_bond_site_symmetry_2
    _geom_bond_distance
    _geom_bond_publ_flag
    O1 C2 . 1.2252(14) ?
    C2 C3 . 1.4779(16) ?
    C2 C14 . 1.4938(16) ?
    C3 C4 . 1.3323(16) ?
    C3 H3A . 0.9300 ?
    C4 C5 . 1.4630(15) ?
    C4 H4 . 0.9300 ?
    C5 C13 . 1.3962(16) ?
    C5 C6 . 1.4093(16) ?
    C6 C7 . 1.3848(16) ?
    C6 H6 . 0.9300 ?
    C7 C8 . 1.3944(16) ?
    C7 H7 . 0.9300 ?
    C8 C12 . 1.4031(17) ?
    C8 C9 . 1.5192(15) ?
    C9 C10 . 1.5126(19) ?
    C9 C11 . 1.5173(17) ?
    C9 H9 . 0.9800 ?
    C10 H10A . 0.9600 ?
    C10 H10B . 0.9600 ?
    C10 H10C . 0.9600 ?
    C11 H11A . 0.9600 ?
    C11 H11B . 0.9600 ?
    C11 H11C . 0.9600 ?
    C12 C13 . 1.3865(16) ?
    C12 H12 . 0.9300 ?
    C13 H13 . 0.9300 ?
    C14 C15 . 1.3666(16) ?
    C14 C23 . 1.4119(16) ?
    C15 C16 . 1.4116(16) ?
    C15 H15 . 0.9300 ?
    C16 C17 . 1.4085(16) ?
    C16 C21 . 1.4163(16) ?
    C17 C18 . 1.3643(17) ?
    C17 H17 . 0.9300 ?
    C18 C19 . 1.4011(19) ?
    C18 H18 . 0.9300 ?
    C19 C20 . 1.3592(18) ?
    C19 H19 . 0.9300 ?
    C20 C21 . 1.4177(16) ?
    C20 H20 . 0.9300 ?
    C21 C22 . 1.4091(16) ?
    C22 C23 . 1.3645(17) ?
    C22 H22 . 0.9300 ?
    C23 H23 . 0.9300 ?
loop_
    _geom_angle_atom_site_label_1
    _geom_angle_atom_site_label_2
    _geom_angle_atom_site_label_3
    _geom_angle_site_symmetry_1
    _geom_angle_site_symmetry_3
    _geom_angle
    _geom_angle_publ_flag
    O1 C2 C3 . . 121.38(10) ?
    O1 C2 C14 . . 119.84(10) ?
    C3 C2 C14 . . 118.75(10) ?
    C4 C3 C2 . . 120.37(10) ?
    C4 C3 H3A . . 119.8 ?
    C2 C3 H3A . . 119.8 ?
    C3 C4 C5 . . 127.34(11) ?
    C3 C4 H4 . . 116.3 ?
    C5 C4 H4 . . 116.3 ?
    C13 C5 C6 . . 118.11(10) ?
    C13 C5 C4 . . 119.20(10) ?
    C6 C5 C4 . . 122.60(10) ?
    C7 C6 C5 . . 120.76(10) ?
    C7 C6 H6 . . 119.6 ?
    C5 C6 H6 . . 119.6 ?
    C6 C7 C8 . . 121.20(10) ?
    C6 C7 H7 . . 119.4 ?
    C8 C7 H7 . . 119.4 ?
    C7 C8 C12 . . 117.89(10) ?
    C7 C8 C9 . . 120.68(10) ?
    C12 C8 C9 . . 121.42(10) ?
    C10 C9 C11 . . 110.02(11) ?
    C10 C9 C8 . . 111.90(10) ?
    C11 C9 C8 . . 111.44(10) ?
    C10 C9 H9 . . 107.8 ?
    C11 C9 H9 . . 107.8 ?
    C8 C9 H9 . . 107.8 ?
    C9 C10 H10A . . 109.5 ?
    C9 C10 H10B . . 109.5 ?
    H10A C10 H10B . . 109.5 ?
    C9 C10 H10C . . 109.5 ?
    H10A C10 H10C . . 109.5 ?
    H10B C10 H10C . . 109.5 ?
    C9 C11 H11A . . 109.5 ?
    C9 C11 H11B . . 109.5 ?
    H11A C11 H11B . . 109.5 ?
    C9 C11 H11C . . 109.5 ?
    H11A C11 H11C . . 109.5 ?
    H11B C11 H11C . . 109.5 ?
    C13 C12 C8 . . 121.27(11) ?
    C13 C12 H12 . . 119.4 ?
    C8 C12 H12 . . 119.4 ?
    C12 C13 C5 . . 120.71(10) ?
    C12 C13 H13 . . 119.6 ?
    C5 C13 H13 . . 119.6 ?
    C15 C14 C23 . . 119.18(10) ?
    C15 C14 C2 . . 118.46(10) ?
    C23 C14 C2 . . 122.36(10) ?
    C14 C15 C16 . . 121.79(10) ?
    C14 C15 H15 . . 119.1 ?
    C16 C15 H15 . . 119.1 ?
    C17 C16 C15 . . 122.37(10) ?
    C17 C16 C21 . . 118.91(10) ?
    C15 C16 C21 . . 118.72(10) ?
    C18 C17 C16 . . 120.89(11) ?
    C18 C17 H17 . . 119.6 ?
    C16 C17 H17 . . 119.6 ?
    C17 C18 C19 . . 120.36(11) ?
    C17 C18 H18 . . 119.8 ?
    C19 C18 H18 . . 119.8 ?
    C20 C19 C18 . . 120.29(11) ?
    C20 C19 H19 . . 119.9 ?
    C18 C19 H19 . . 119.9 ?
    C19 C20 C21 . . 120.93(11) ?
    C19 C20 H20 . . 119.5 ?
    C21 C20 H20 . . 119.5 ?
    C22 C21 C16 . . 118.47(10) ?
    C22 C21 C20 . . 122.91(11) ?
    C16 C21 C20 . . 118.62(10) ?
    C23 C22 C21 . . 121.52(10) ?
    C23 C22 H22 . . 119.2 ?
    C21 C22 H22 . . 119.2 ?
    C22 C23 C14 . . 120.27(10) ?
    C22 C23 H23 . . 119.9 ?
    C14 C23 H23 . . 119.9 ?
loop_
    _geom_torsion_atom_site_label_1
    _geom_torsion_atom_site_label_2
    _geom_torsion_atom_site_label_3
    _geom_torsion_atom_site_label_4
    _geom_torsion_site_symmetry_1
    _geom_torsion_site_symmetry_2
    _geom_torsion_site_symmetry_3
    _geom_torsion_site_symmetry_4
    _geom_torsion
    _geom_torsion_publ_flag
    O1 C2 C3 C4 . . . . 12.04(18) ?
    C14 C2 C3 C4 . . . . -170.07(10) ?
    C2 C3 C4 C5 . . . . -171.37(10) ?
    C3 C4 C5 C13 . . . . -171.33(11) ?
    C3 C4 C5 C6 . . . . 12.27(18) ?
    C13 C5 C6 C7 . . . . -2.28(16) ?
    C4 C5 C6 C7 . . . . 174.15(10) ?
    C5 C6 C7 C8 . . . . 0.81(17) ?
    C6 C7 C8 C12 . . . . 1.52(17) ?
    C6 C7 C8 C9 . . . . -177.39(10) ?
    C7 C8 C9 C10 . . . . 121.61(13) ?
    C12 C8 C9 C10 . . . . -57.26(15) ?
    C7 C8 C9 C11 . . . . -114.72(12) ?
    C12 C8 C9 C11 . . . . 66.40(15) ?
    C7 C8 C12 C13 . . . . -2.40(18) ?
    C9 C8 C12 C13 . . . . 176.50(11) ?
    C8 C12 C13 C5 . . . . 0.94(18) ?
    C6 C5 C13 C12 . . . . 1.41(16) ?
    C4 C5 C13 C12 . . . . -175.14(10) ?
    O1 C2 C14 C15 . . . . 23.27(16) ?
    C3 C2 C14 C15 . . . . -154.66(10) ?
    O1 C2 C14 C23 . . . . -156.08(11) ?
    C3 C2 C14 C23 . . . . 25.99(16) ?
    C23 C14 C15 C16 . . . . -0.19(17) ?
    C2 C14 C15 C16 . . . . -179.57(10) ?
    C14 C15 C16 C17 . . . . -178.21(10) ?
    C14 C15 C16 C21 . . . . 1.62(16) ?
    C15 C16 C17 C18 . . . . -179.72(11) ?
    C21 C16 C17 C18 . . . . 0.46(17) ?
    C16 C17 C18 C19 . . . . -0.18(18) ?
    C17 C18 C19 C20 . . . . 0.11(19) ?
    C18 C19 C20 C21 . . . . -0.32(19) ?
    C17 C16 C21 C22 . . . . 178.59(10) ?
    C15 C16 C21 C22 . . . . -1.24(15) ?
    C17 C16 C21 C20 . . . . -0.65(16) ?
    C15 C16 C21 C20 . . . . 179.52(10) ?
    C19 C20 C21 C22 . . . . -178.61(11) ?
    C19 C20 C21 C16 . . . . 0.60(17) ?
    C16 C21 C22 C23 . . . . -0.55(17) ?
    C20 C21 C22 C23 . . . . 178.65(11) ?
    C21 C22 C23 C14 . . . . 2.02(17) ?
    C15 C14 C23 C22 . . . . -1.64(17) ?
    C2 C14 C23 C22 . . . . 177.71(10) ?
