# Supplementary material for: Crystal structure of 3-[4-(1-methyl­eth­yl)phen­yl]-1-(naphthalen-2-yl)prop-2-en-1-one
Source: Acta Crystallogr Sect E Struct Rep Online. 2014 Aug 16;70(Pt 9):o1009–10. doi: 10.1107/S1600536814017528 (PMC4186083; doi:10.1107/S1600536814017528)
Supplement: Supplementary file 2 [file e-70-o1009-Isup2.hkl]

#
# h,k,l, Fc-squared, Fo-squared, sigma(Fo-squared) and status flag
#
data_I
_shelx_title ' assia in P 1 21/c 1'
_shelx_refln_list_code          4
_shelx_F_calc_maximum      265.38
_exptl_crystal_F_000       639.92
_reflns_d_resolution_high  0.8327
 
loop_
 _symmetry_equiv_pos_as_xyz
 'x, y, z'
 '-x, y+1/2, -z+1/2'
 '-x, -y, -z'
 'x, -y-1/2, z-1/2'
 
_cell_length_a     5.8326
_cell_length_b    17.8578
_cell_length_c    15.6469
_cell_angle_alpha  90.000
_cell_angle_beta   91.136
_cell_angle_gamma  90.000
 
_shelx_F_squared_multiplier     1.000
 
loop_
 _refln_index_h
 _refln_index_k
 _refln_index_l
 _refln_F_squared_calc
 _refln_F_squared_meas
 _refln_F_squared_sigma
 _refln_observed_status
   1   0   0     1767.25     1642.44     11.53 o
   2   0   0     2521.19     2486.00     24.87 o
   3   0   0       99.01       88.73      5.15 o
   4   0   0        0.13        0.12      0.24 o
   5   0   0       25.96       26.92      1.12 o
   6   0   0      186.77      183.38      4.95 o
   1   1   0      527.71      532.52      4.32 o
   2   1   0     3367.99     3128.51     23.09 o
   3   1   0        8.55       13.99      1.19 o
   4   1   0       68.84       80.41      1.17 o
   5   1   0       29.18       29.08      0.82 o
   6   1   0        2.60        2.83      0.91 o
   0   2   0     5383.59     5296.98    104.27 o
   1   2   0      537.20      513.29     14.01 o
   2   2   0      169.23      145.35      2.76 o
   3   2   0       95.29      102.39      3.50 o
   4   2   0        1.15        0.23      0.15 o
   5   2   0       62.88       61.23      1.25 o
   6   2   0       11.35       13.38      1.06 o
   1   3   0     3108.77     2730.91     55.24 o
   2   3   0      247.25      230.18      3.50 o
   3   3   0        4.90        2.16      0.72 o
   4   3   0       34.22       51.57      0.73 o
   5   3   0        8.55        8.81      0.55 o
   6   3   0      300.18      297.24      4.74 o
   0   4   0      550.46      515.24      7.85 o
   1   4   0       25.79       31.26      1.38 o
   2   4   0      229.71      222.78      4.50 o
   3   4   0      309.11      319.51      8.09 o
   4   4   0      396.68      380.01      2.29 o
   5   4   0      450.46      444.68      4.64 o
   6   4   0       45.77       44.95      1.86 o
   1   5   0     1657.22     1559.01     28.23 o
   2   5   0       85.04      100.67      3.24 o
   3   5   0       11.92        9.80      0.78 o
   4   5   0       46.92       43.67      0.89 o
   5   5   0        9.89        8.07      0.65 o
   6   5   0       28.13       32.09      1.25 o
   0   6   0      174.46      132.63      3.95 o
   1   6   0       58.49       81.05      1.93 o
   2   6   0     3557.27     3773.70     64.86 o
   3   6   0       89.72      104.63      1.22 o
   4   6   0       60.86       60.05      1.12 o
   5   6   0       20.52       19.11      1.13 o
   6   6   0        7.79        8.90      0.67 o
   1   7   0      595.80      533.44     13.18 o
   2   7   0      438.99      528.86      8.95 o
   3   7   0      120.64      117.93      2.47 o
   4   7   0     1056.82     1019.05     13.83 o
   5   7   0       42.30       45.89      1.68 o
   6   7   0       17.75       18.04      1.13 o
   0   8   0     1034.70     1142.64     16.44 o
   1   8   0      663.92      695.01     18.81 o
   2   8   0        9.61        5.85      0.95 o
   3   8   0        9.39       10.44      0.49 o
   4   8   0      144.82      145.29      2.03 o
   5   8   0       19.60       20.69      1.43 o
   6   8   0       45.87       47.21      1.30 o
   1   9   0      102.52      123.02      3.74 o
   2   9   0        0.84        1.88      0.54 o
   3   9   0        2.74        2.69      0.29 o
   4   9   0      272.97      257.72      2.80 o
   5   9   0        0.95        0.78      0.47 o
   6   9   0       51.51       57.49      1.62 o
   0  10   0       22.15       11.92      1.65 o
   1  10   0        1.05        2.56      0.39 o
   2  10   0       13.09        7.42      0.36 o
   3  10   0      782.24      742.02     11.12 o
   4  10   0     1258.82     1281.30      7.90 o
   5  10   0      130.78      125.82      5.20 o
   6  10   0       11.34       14.27      0.80 o
   1  11   0      132.77      102.38      1.91 o
   2  11   0       68.35       68.78      1.41 o
   3  11   0      338.68      334.65      5.77 o
   4  11   0      430.16      404.10      4.02 o
   5  11   0       86.20       80.91      2.46 o
   0  12   0       25.89       28.21      1.26 o
   1  12   0        1.23        0.61      0.47 o
   2  12   0        0.81        0.30      0.15 o
   3  12   0      121.84      108.42      1.79 o
   4  12   0      554.14      489.76      6.33 o
   5  12   0       19.32       13.00      1.03 o
   1  13   0      179.98      171.06      1.65 o
   2  13   0      282.88      253.75      4.94 o
   3  13   0       64.78       56.76      1.43 o
   4  13   0        0.28        1.69      0.49 o
   5  13   0       39.70       37.24      1.50 o
   0  14   0      106.42      107.74      4.06 o
   1  14   0       65.38       64.84      2.39 o
   2  14   0       59.10       63.84      1.33 o
   3  14   0       30.25       24.31      1.04 o
   4  14   0       90.14       85.04      2.56 o
   5  14   0        0.02        0.90      0.30 o
   1  15   0       69.29       70.16      1.50 o
   2  15   0      151.55      177.60      3.33 o
   3  15   0      102.68       97.18      1.83 o
   4  15   0       10.59       13.88      0.80 o
   0  16   0      296.67      328.43      5.39 o
   1  16   0      471.89      439.00      6.55 o
   2  16   0      226.92      199.45      3.38 o
   3  16   0        2.94        1.83      0.30 o
   4  16   0        5.87        6.88      0.53 o
   1  17   0      163.99      153.58      4.28 o
   2  17   0        3.96        2.96      0.48 o
   3  17   0       21.26       15.93      0.76 o
   4  17   0       53.19       59.64      1.54 o
   0  18   0        0.01       -0.05      0.67 o
   1  18   0       34.64       32.26      1.58 o
   2  18   0        2.60        1.33      0.47 o
   3  18   0       54.46       43.96      1.97 o
   1  19   0       28.82       33.93      1.24 o
   2  19   0        0.50        0.22      0.60 o
   3  19   0       13.65       17.83      1.72 o
   0  20   0        3.90        2.98      0.68 o
   1  20   0       14.95       18.53      0.96 o
   2  20   0        1.59        1.93      0.48 o
   1  21   0        8.47       15.74      1.17 o
  -6   1   1       29.90       28.79      2.24 o
  -5   1   1       69.09       66.72      1.12 o
  -4   1   1       25.25       26.03      0.55 o
  -3   1   1       29.91       32.50      1.53 o
  -2   1   1       80.91       79.45      1.97 o
  -1   1   1     9235.46     9004.08     51.09 o
   0   1   1     2507.79     2361.04     32.64 o
   1   1   1       88.75       95.46      2.64 o
   2   1   1      851.73      803.67      8.52 o
   3   1   1       71.59       90.48      3.36 o
   4   1   1        8.19        9.24      0.38 o
   5   1   1        0.32        0.39      0.23 o
   6   1   1      192.23      194.05      3.15 o
  -6   2   1       22.59       26.04      1.18 o
  -5   2   1      180.69      192.48      2.01 o
  -4   2   1       43.41       47.89      0.74 o
  -3   2   1      958.91     1115.62     18.48 o
  -2   2   1     1488.62     1461.73     11.65 o
  -1   2   1       99.07      102.16      2.73 o
   0   2   1     1235.78     1104.72     46.08 o
   1   2   1     2481.91     2329.88     12.40 o
   2   2   1      330.41      298.85      3.59 o
   3   2   1     1374.55     1521.93     29.83 o
   4   2   1      225.04      249.83      2.09 o
   5   2   1       27.31       24.27      0.74 o
   6   2   1       11.59       10.82      1.01 o
  -6   3   1        9.86        8.61      0.73 o
  -5   3   1      274.62      280.45      2.77 o
  -4   3   1        8.14        5.86      0.27 o
  -3   3   1        0.17        0.22      0.74 o
  -2   3   1      202.88      171.93      3.23 o
  -1   3   1       70.78       48.40      1.49 o
   0   3   1      240.04      213.10      4.79 o
   1   3   1      646.24      629.62      5.01 o
   2   3   1       35.92       33.73      1.29 o
   3   3   1       89.80      101.84      4.00 o
   4   3   1      150.17      169.24      1.67 o
   5   3   1       37.06       45.36      1.14 o
   6   3   1       59.72       62.77      2.26 o
  -6   4   1       50.88       45.72      1.67 o
  -5   4   1      935.93      926.65      9.73 o
  -4   4   1      132.06      113.84      1.14 o
  -3   4   1      238.01      250.43      7.85 o
  -2   4   1        1.54        1.42      0.53 o
  -1   4   1       76.77       63.61      2.99 o
   0   4   1     1410.67     1224.89     44.05 o
   1   4   1      512.46      445.44      6.29 o
   2   4   1      102.94       93.93      2.14 o
   3   4   1        0.26        1.39      0.90 o
   4   4   1       69.18       62.71      1.07 o
   5   4   1      919.35      895.92      6.77 o
   6   4   1      808.25      833.40      8.00 o
  -6   5   1      382.66      377.00      4.19 o
  -5   5   1       62.45       55.09      1.78 o
  -4   5   1      382.49      383.27      3.19 o
  -3   5   1      593.43      607.19     11.57 o
  -2   5   1      105.03      105.67      4.37 o
  -1   5   1      180.93      184.57      4.66 o
   0   5   1        2.47        2.56      0.36 o
   1   5   1      292.93      273.09      4.93 o
   2   5   1      156.60      159.45      4.20 o
   3   5   1      431.66      404.16      7.66 o
   4   5   1       21.03       19.65      0.78 o
   5   5   1        7.23        6.20      0.57 o
   6   5   1       40.90       36.99      1.68 o
  -6   6   1       15.25       17.11      0.89 o
  -5   6   1      174.47      168.18      4.17 o
  -4   6   1       25.52       25.60      0.85 o
  -3   6   1      359.03      367.38      4.61 o
  -2   6   1     1378.98     1483.59     40.52 o
  -1   6   1        2.00        3.76      0.62 o
   0   6   1        5.46        6.01      0.71 o
   1   6   1       31.60       34.46      1.39 o
   2   6   1     3004.11     3346.69     25.65 o
   3   6   1      163.22      159.68      2.17 o
   4   6   1      554.26      537.30      3.11 o
   5   6   1      107.25      114.69      2.23 o
   6   6   1        4.04        4.90      0.56 o
  -6   7   1       10.53       10.81      0.68 o
  -5   7   1      308.16      308.49      4.37 o
  -4   7   1       68.25       63.92      1.21 o
  -3   7   1        4.87        5.06      0.40 o
  -2   7   1      255.35      267.69      5.57 o
  -1   7   1      187.66      206.85      4.71 o
   0   7   1       67.13       84.17      2.22 o
   1   7   1     2713.80     2647.82     42.44 o
   2   7   1       34.33       38.33      1.93 o
   3   7   1        0.34        5.34      0.52 o
   4   7   1      112.57      114.15      1.93 o
   5   7   1       17.94       18.40      1.06 o
   6   7   1       18.60       18.84      0.85 o
  -6   8   1       85.59       91.42      2.34 o
  -5   8   1      111.73      113.57      2.61 o
  -4   8   1       56.46       58.22      1.17 o
  -3   8   1       42.82       35.39      0.99 o
  -2   8   1     1402.82     1403.47     19.14 o
  -1   8   1     3764.67     3988.57     61.16 o
   0   8   1     1308.58     1303.86     29.00 o
   1   8   1     1830.49     1822.54     23.14 o
   2   8   1        0.69        0.58      0.46 o
   3   8   1       18.30       16.04      0.63 o
   4   8   1      290.75      285.41      3.52 o
   5   8   1      243.64      239.96      3.59 o
   6   8   1        0.04        0.10      0.35 o
  -6   9   1        0.00        0.36      0.28 o
  -5   9   1      146.77      156.21      2.96 o
  -4   9   1      225.87      226.82      2.67 o
  -3   9   1       94.05       83.21      1.83 o
  -2   9   1        1.18        0.56      0.41 o
  -1   9   1        2.81        2.59      0.72 o
   0   9   1      299.15      320.98      9.51 o
   1   9   1       34.36       21.54      1.71 o
   2   9   1      459.14      450.19      3.78 o
   3   9   1      210.09      196.11      2.36 o
   4   9   1        1.34        2.39      0.61 o
   5   9   1      103.09      105.32      3.06 o
   6   9   1        6.60        6.82      0.49 o
  -6  10   1      129.34      154.83      3.68 o
  -5  10   1        5.53        9.26      0.75 o
  -4  10   1      890.71      911.45      8.27 o
  -3  10   1      420.92      407.24      3.97 o
  -2  10   1      213.58      205.73      4.52 o
  -1  10   1       16.66       11.63      0.50 o
   0  10   1       14.56       14.51      1.85 o
   1  10   1      136.25      152.10      4.69 o
   2  10   1      226.43      217.94      4.29 o
   3  10   1      823.97      783.25      7.74 o
   4  10   1      781.05      770.93      4.82 o
   5  10   1       96.25      102.47      3.94 o
   6  10   1        1.18        0.75      0.30 o
  -5  11   1       48.93       54.10      3.38 o
  -4  11   1      299.60      307.14      3.63 o
  -3  11   1      206.99      201.00      2.11 o
  -2  11   1       87.06       76.78      1.51 o
  -1  11   1        0.50        0.88      0.25 o
   0  11   1       73.57       55.33      1.09 o
   1  11   1      112.29       92.44      1.30 o
   2  11   1       52.06       46.41      0.92 o
   3  11   1       84.51       87.79      1.64 o
   4  11   1       38.44       32.65      1.41 o
   5  11   1        0.94        1.42      0.52 o
  -5  12   1       57.72       51.61      1.90 o
  -4  12   1       89.91       82.27      2.19 o
  -3  12   1       10.43       11.96      0.58 o
  -2  12   1        6.30        6.95      0.58 o
  -1  12   1       33.65       34.68      1.02 o
   0  12   1      131.71      124.50      1.45 o
   1  12   1      129.62      125.57      1.27 o
   2  12   1      120.30      112.80      2.04 o
   3  12   1        6.71        5.38      0.43 o
   4  12   1       67.00       54.75      1.49 o
   5  12   1      191.00      189.97      7.10 o
  -5  13   1        8.48       10.52      0.84 o
  -4  13   1        1.52        1.82      0.36 o
  -3  13   1       28.28       27.99      0.84 o
  -2  13   1        3.30        3.27      0.73 o
  -1  13   1      341.23      325.58      4.75 o
   0  13   1      121.91      119.49      1.38 o
   1  13   1       69.18       70.18      1.09 o
   2  13   1       70.86       70.85      1.42 o
   3  13   1        9.81        3.68      0.43 o
   4  13   1        0.47        0.19      0.30 o
   5  13   1        7.95        7.98      0.71 o
  -5  14   1       28.51       27.10      1.61 o
  -4  14   1        2.58        1.21      0.59 o
  -3  14   1      262.47      232.08      4.40 o
  -2  14   1      309.53      294.88      3.51 o
  -1  14   1     2748.31     2721.73      8.73 o
   0  14   1      170.25      165.60      2.87 o
   1  14   1       52.67       53.97      1.27 o
   2  14   1      263.28      285.95      3.60 o
   3  14   1      161.85      146.83      3.56 o
   4  14   1        0.01        0.05      0.33 o
   5  14   1       61.91       75.53      1.86 o
  -4  15   1       13.79       12.92      0.96 o
  -3  15   1       16.25       15.10      0.75 o
  -2  15   1      870.77      890.39     16.76 o
  -1  15   1        0.24        0.93      0.33 o
   0  15   1      461.89      464.78      5.64 o
   1  15   1        2.64        0.79      0.29 o
   2  15   1       18.36       17.29      0.95 o
   3  15   1       54.14       45.88      1.26 o
   4  15   1       11.49       15.20      0.83 o
  -4  16   1        6.21        4.97      0.47 o
  -3  16   1       10.62        7.80      0.53 o
  -2  16   1       79.21       68.38      1.66 o
  -1  16   1      425.36      412.64      4.68 o
   0  16   1      613.17      604.13      7.16 o
   1  16   1        7.57        3.58      0.45 o
   2  16   1       33.57       38.58      1.35 o
   3  16   1       61.29       60.79      1.56 o
   4  16   1       32.28       29.78      1.03 o
  -4  17   1       35.30       33.33      2.05 o
  -3  17   1      102.91       94.53      2.08 o
  -2  17   1      174.41      162.78      2.88 o
  -1  17   1       59.27       52.26      1.42 o
   0  17   1       73.61       83.51      3.17 o
   1  17   1       18.22       21.52      1.14 o
   2  17   1        0.02       -0.30      0.37 o
   3  17   1        3.43        5.19      0.46 o
   4  17   1        1.93        2.03      0.33 o
  -3  18   1       13.50       18.05      1.28 o
  -2  18   1        9.47       11.50      0.77 o
  -1  18   1        1.82        1.44      0.30 o
   0  18   1        6.53        6.17      0.66 o
   1  18   1        7.72        6.75      0.78 o
   2  18   1       17.12       13.83      1.04 o
   3  18   1        5.01        3.26      0.88 o
  -3  19   1        1.36        3.10      0.72 o
  -2  19   1       10.08       12.41      1.24 o
  -1  19   1       42.09       39.91      1.59 o
   0  19   1       51.71       55.59      1.98 o
   1  19   1       10.49       10.68      0.72 o
   2  19   1       23.86       18.91      1.09 o
   3  19   1      139.53      166.74      3.74 o
  -2  20   1       14.69       14.64      1.16 o
  -1  20   1        5.61        4.48      0.50 o
   0  20   1        5.00        6.40      1.15 o
   1  20   1       13.93       14.46      0.91 o
   2  20   1       11.46        6.10      0.75 o
  -1  21   1        2.33        4.86      0.69 o
   0  21   1       46.78       59.56      1.57 o
   1  21   1       23.60       23.82      1.42 o
  -6   0   2       31.13       33.20      2.45 o
  -5   0   2        0.36        0.15      0.34 o
  -4   0   2      786.40      788.96      6.17 o
  -3   0   2      348.57      421.73      9.62 o
  -2   0   2     1622.77     1506.86     19.98 o
  -1   0   2     2328.19     2215.57     17.22 o
   0   0   2      597.58      592.40      6.29 o
   1   0   2     4035.75     3948.13     17.90 o
   2   0   2     2515.13     2660.38     17.19 o
   3   0   2     1346.83     1570.73     16.70 o
   4   0   2      192.36      178.68      2.09 o
   5   0   2      159.80      150.58      2.98 o
   6   0   2        0.03        0.13      0.64 o
  -6   1   2       46.21       50.21      2.23 o
  -5   1   2        0.05        0.07      0.23 o
  -4   1   2       22.79       22.50      0.54 o
  -3   1   2        0.72        0.04      0.48 o
  -2   1   2        3.27        2.85      0.46 o
  -1   1   2     9735.18     9510.41     53.38 o
   0   1   2       66.62       64.73      2.86 o
   1   1   2     9084.78     8861.48    136.17 o
   2   1   2      716.94      723.32      6.81 o
   3   1   2      220.75      237.14      4.74 o
   4   1   2        1.15        3.09      0.23 o
   5   1   2        0.82        1.48      0.27 o
   6   1   2       86.77       81.48      2.03 o
  -6   2   2        0.05        0.30      0.52 o
  -5   2   2        0.42        1.20      0.27 o
  -4   2   2       74.12       67.61      0.98 o
  -3   2   2     1222.13     1414.55     19.80 o
  -2   2   2       23.53       15.32      1.05 o
  -1   2   2      355.44      316.89     10.14 o
   0   2   2      549.06      497.58      8.47 o
   1   2   2     9927.53     9733.91    115.58 o
   2   2   2        0.48        0.89      0.52 o
   3   2   2     2378.83     2804.80     19.93 o
   4   2   2      267.87      272.16      3.18 o
   5   2   2        0.10       -0.26      0.26 o
   6   2   2       51.40       56.12      1.70 o
  -6   3   2      136.92      131.13      3.36 o
  -5   3   2      785.31      773.79      5.78 o
  -4   3   2      194.42      179.46      1.67 o
  -3   3   2     1347.79     1413.50     14.23 o
  -2   3   2     1701.70     1705.95     11.86 o
  -1   3   2     1364.08     1323.20     39.17 o
   0   3   2     1232.58     1171.97      9.10 o
   1   3   2        3.25        3.80      0.49 o
   2   3   2      859.47      800.02     11.72 o
   3   3   2      183.37      199.98      5.73 o
   4   3   2       18.09       11.62      0.52 o
   5   3   2      298.13      297.16      2.87 o
   6   3   2        2.35        2.47      0.63 o
  -6   4   2        0.02        0.06      0.47 o
  -5   4   2     1218.47     1285.56     13.05 o
  -4   4   2      492.48      509.92      2.68 o
  -3   4   2      277.07      287.51      4.24 o
  -2   4   2       22.82       28.28      1.89 o
  -1   4   2       17.63       15.94      1.11 o
   0   4   2      253.36      232.68      7.66 o
   1   4   2     3224.63     3181.61     56.67 o
   2   4   2        5.94        9.71      0.94 o
   3   4   2       54.00       55.34      1.51 o
   4   4   2        0.62        1.58      0.70 o
   5   4   2      881.65      920.41      5.90 o
   6   4   2      169.71      174.37      2.87 o
  -6   5   2        2.09        1.62      0.58 o
  -5   5   2        6.41        6.40      0.66 o
  -4   5   2       10.82        9.09      0.48 o
  -3   5   2        0.52        0.97      0.18 o
  -2   5   2        4.96        2.45      0.75 o
  -1   5   2      688.74      587.08      9.64 o
   0   5   2     2944.70     2814.00     25.93 o
   1   5   2        7.20        6.55      0.76 o
   2   5   2      975.17      911.87     30.28 o
   3   5   2       83.30       89.92      1.28 o
   4   5   2      108.22      100.85      1.65 o
   5   5   2      315.05      324.21      3.23 o
   6   5   2       49.71       49.90      2.44 o
  -6   6   2      108.48      104.43      2.83 o
  -5   6   2      224.88      241.60      3.76 o
  -4   6   2      112.66      109.04      1.75 o
  -3   6   2      112.98      111.55      2.66 o
  -2   6   2      384.37      437.32     12.69 o
  -1   6   2        2.00        3.75      0.94 o
   0   6   2        0.03        0.42      0.26 o
   1   6   2      474.85      501.64      8.25 o
   2   6   2      393.71      471.87      9.35 o
   3   6   2        6.03        4.20      0.29 o
   4   6   2      842.72      825.23      9.73 o
   5   6   2      427.75      440.95      4.91 o
   6   6   2       40.68       40.39      1.21 o
  -6   7   2       95.96       97.39      3.25 o
  -5   7   2       42.47       42.46      1.69 o
  -4   7   2       22.51       20.79      1.07 o
  -3   7   2      765.73      723.87      4.45 o
  -2   7   2       69.67       54.29      3.07 o
  -1   7   2        0.97       -0.24      0.51 o
   0   7   2     1281.84     1216.67     39.97 o
   1   7   2      110.96      123.96      4.67 o
   2   7   2        2.34        0.82      0.66 o
   3   7   2      366.03      361.42      2.34 o
   4   7   2       18.71       15.75      0.66 o
   5   7   2       30.96       29.83      1.71 o
   6   7   2        2.45        3.03      0.38 o
  -6   8   2       18.71       20.12      1.17 o
  -5   8   2        4.35        4.63      0.67 o
  -4   8   2       54.94       55.36      1.65 o
  -3   8   2       14.01       11.07      0.79 o
  -2   8   2      304.32      284.75      6.44 o
  -1   8   2      543.54      616.41      9.70 o
   0   8   2      279.00      298.02      8.34 o
   1   8   2     1198.81     1301.85     32.85 o
   2   8   2      158.46      169.60      3.48 o
   3   8   2        0.60        2.41      0.34 o
   4   8   2      178.00      177.38      2.61 o
   5   8   2       23.46       27.48      1.60 o
   6   8   2        7.87        8.17      0.53 o
  -6   9   2        8.34       11.72      0.81 o
  -5   9   2      120.14      122.30      2.70 o
  -4   9   2       20.34       24.26      1.06 o
  -3   9   2        3.51        4.10      0.58 o
  -2   9   2       62.27       64.37      3.06 o
  -1   9   2      141.68      181.19      5.02 o
   0   9   2     1482.20     1506.95     44.68 o
   1   9   2      329.67      347.00      7.01 o
   2   9   2        0.35        0.72      0.29 o
   3   9   2      203.88      185.77      4.08 o
   4   9   2        1.28        0.82      0.29 o
   5   9   2      170.12      161.41      2.84 o
   6   9   2        0.47        0.95      0.22 o
  -6  10   2        1.26        0.03      0.24 o
  -5  10   2       17.83       19.32      1.21 o
  -4  10   2       41.70       37.95      1.33 o
  -3  10   2      254.32      252.08      4.57 o
  -2  10   2      148.13      141.87      3.49 o
  -1  10   2      113.98      104.00      1.69 o
   0  10   2        1.94        2.44      0.28 o
   1  10   2      150.97      162.33      2.15 o
   2  10   2      135.83      139.39      1.40 o
   3  10   2      180.83      165.24      3.49 o
   4  10   2        1.51        2.12      0.61 o
   5  10   2      186.68      185.92      2.99 o
  -5  11   2      274.80      247.40      3.46 o
  -4  11   2       50.35       51.29      1.54 o
  -3  11   2      227.01      212.51      3.57 o
  -2  11   2       27.94       26.37      0.98 o
  -1  11   2        0.33        0.76      0.34 o
   0  11   2       66.91       53.76      1.13 o
   1  11   2       94.56       98.12      1.36 o
   2  11   2       59.84       64.01      1.10 o
   3  11   2      176.12      175.53      4.15 o
   4  11   2      130.64      143.48      3.23 o
   5  11   2      144.97      152.57      3.01 o
  -5  12   2        0.13        0.76      0.35 o
  -4  12   2        8.98        7.38      0.65 o
  -3  12   2      481.31      441.32      3.99 o
  -2  12   2      145.45      148.93      5.12 o
  -1  12   2      202.88      199.25      5.23 o
   0  12   2        0.76        0.74      0.22 o
   1  12   2       51.16       42.62      0.81 o
   2  12   2       46.94       45.51      0.94 o
   3  12   2       11.56       11.70      0.62 o
   4  12   2        2.83        2.50      0.42 o
   5  12   2       18.12       19.03      1.10 o
  -5  13   2        2.81        1.55      0.42 o
  -4  13   2       51.32       55.71      1.78 o
  -3  13   2      121.27      119.15      2.41 o
  -2  13   2      213.28      211.64      3.07 o
  -1  13   2      313.76      302.29     14.30 o
   0  13   2        0.21        0.42      0.33 o
   1  13   2        5.25        2.99      0.35 o
   2  13   2       11.02        9.89      0.97 o
   3  13   2       14.34        7.11      0.51 o
   4  13   2       15.61       20.03      0.89 o
   5  13   2      141.63      151.52      3.28 o
  -5  14   2        7.00        7.02      1.48 o
  -4  14   2       36.72       37.99      1.16 o
  -3  14   2       12.50       11.09      0.56 o
  -2  14   2      692.00      712.86      9.35 o
  -1  14   2     1896.67     1925.40     11.86 o
   0  14   2      247.23      250.41      3.16 o
   1  14   2      780.14      743.64     10.69 o
   2  14   2      836.79      844.89     13.14 o
   3  14   2      102.35      125.26      3.26 o
   4  14   2       14.22       15.04      0.86 o
   5  14   2        0.67        1.11      0.39 o
  -4  15   2        0.93        1.32      0.34 o
  -3  15   2        1.79        2.51      0.32 o
  -2  15   2        0.07       -0.03      0.27 o
  -1  15   2       37.36       39.70      1.26 o
   0  15   2      662.31      670.16      7.12 o
   1  15   2      286.50      268.99      2.75 o
   2  15   2      249.17      253.83      3.03 o
   3  15   2       56.48       57.82      1.98 o
   4  15   2        2.05        1.89      0.36 o
  -4  16   2       24.75       21.07      0.84 o
  -3  16   2        0.04        0.22      0.24 o
  -2  16   2        0.86        1.23      0.38 o
  -1  16   2       82.08       84.38      1.65 o
   0  16   2       41.70       38.74      1.54 o
   1  16   2        4.31        3.44      0.64 o
   2  16   2       76.90       76.78      5.37 o
   3  16   2       27.21       18.26      0.86 o
   4  16   2       81.11       81.70      1.65 o
  -4  17   2        0.01        0.46      0.45 o
  -3  17   2        5.68        6.21      0.67 o
  -2  17   2        4.97        1.82      0.36 o
  -1  17   2       78.41       95.53      1.81 o
   0  17   2       42.62       44.28      1.40 o
   1  17   2        0.11       -0.10      0.38 o
   2  17   2       36.52       32.67      1.42 o
   3  17   2       56.39       45.49      1.26 o
   4  17   2       13.18       16.37      1.03 o
  -3  18   2       17.23       23.55      1.44 o
  -2  18   2        4.81        5.52      0.65 o
  -1  18   2       16.17       12.36      0.67 o
   0  18   2       82.49       82.34      2.12 o
   1  18   2       60.77       64.93      2.95 o
   2  18   2        6.67        4.55      0.97 o
   3  18   2        8.88        8.78      0.49 o
  -3  19   2       78.42       94.17      3.31 o
  -2  19   2        7.00        7.54      1.13 o
  -1  19   2       13.28       15.14      1.50 o
   0  19   2        0.82        0.69      0.38 o
   1  19   2       12.46       13.97      0.96 o
   2  19   2       13.68       15.80      0.98 o
   3  19   2        3.55        3.31      0.56 o
  -2  20   2        0.00       -0.09      0.31 o
  -1  20   2        0.25        0.14      0.54 o
   0  20   2        2.67        2.56      0.42 o
   1  20   2       19.18       21.47      1.14 o
   2  20   2        4.07        6.45      0.46 o
   0  21   2        0.03        0.31      0.32 o
  -6   1   3       50.32       50.96      2.10 o
  -5   1   3       62.17       61.58      1.37 o
  -4   1   3        0.85        0.75      0.18 o
  -3   1   3        3.20        4.01      0.70 o
  -2   1   3        3.38        2.89      0.50 o
  -1   1   3       67.90       75.36      1.46 o
   0   1   3       96.96      115.37      2.47 o
   1   1   3     8303.32     7883.12     65.80 o
   2   1   3        1.90        4.80      0.63 o
   3   1   3       27.45       22.57      1.82 o
   4   1   3      379.91      381.13      2.82 o
   5   1   3      179.73      169.95      2.02 o
   6   1   3        8.54       10.81      0.70 o
  -6   2   3        5.03        4.60      0.78 o
  -5   2   3       69.26       74.45      1.51 o
  -4   2   3      167.20      150.91      1.55 o
  -3   2   3      789.13      890.12     12.05 o
  -2   2   3      122.12      131.17      2.98 o
  -1   2   3     3611.62     3586.41     17.85 o
   0   2   3     3050.11     2948.01     14.51 o
   1   2   3      466.40      418.65     11.46 o
   2   2   3      116.69      106.94      2.75 o
   3   2   3     1331.34     1413.94     33.13 o
   4   2   3        0.00        0.06      0.17 o
   5   2   3        1.39        1.57      0.32 o
   6   2   3       34.58       30.22      1.79 o
  -6   3   3      177.11      184.97      3.94 o
  -5   3   3      270.66      286.54      3.21 o
  -4   3   3      958.46      956.31      7.00 o
  -3   3   3       62.25       90.66      2.51 o
  -2   3   3     1275.93     1387.92     20.70 o
  -1   3   3     1292.63     1268.88     28.65 o
   0   3   3      531.48      518.18     26.31 o
   1   3   3      146.80      125.60      3.06 o
   2   3   3      129.77      112.92      3.18 o
   3   3   3       60.53       54.47      2.53 o
   4   3   3        0.35        0.30      0.17 o
   5   3   3       73.72       69.99      1.56 o
   6   3   3        0.45        0.20      0.33 o
  -6   4   3       37.06       32.14      1.88 o
  -5   4   3      970.55      972.67     10.21 o
  -4   4   3       71.66       84.81      1.28 o
  -3   4   3       20.76       24.41      1.54 o
  -2   4   3       55.01       61.78      2.80 o
  -1   4   3      363.41      359.51     11.87 o
   0   4   3      269.21      259.99      5.02 o
   1   4   3       37.13       36.43      1.81 o
   2   4   3      199.44      201.13      6.41 o
   3   4   3      138.14      118.45      5.46 o
   4   4   3       65.89       70.49      1.37 o
   5   4   3      611.42      619.67      5.50 o
   6   4   3       51.69       55.36      1.61 o
  -6   5   3       83.59       85.34      2.63 o
  -5   5   3        5.62        4.70      0.82 o
  -4   5   3       76.24       73.37      1.30 o
  -3   5   3       75.75       63.75      2.22 o
  -2   5   3      209.37      217.30      5.56 o
  -1   5   3     1627.16     1451.66     33.93 o
   0   5   3       35.97       34.11      1.29 o
   1   5   3     1394.20     1287.87     30.41 o
   2   5   3      192.00      192.16      5.66 o
   3   5   3      186.99      195.33      3.41 o
   4   5   3      633.68      606.09      4.94 o
   5   5   3       27.26       27.78      0.96 o
   6   5   3      344.92      337.54      4.60 o
  -6   6   3       17.61       18.83      1.25 o
  -5   6   3      114.45      116.55      2.01 o
  -4   6   3       71.12       65.36      1.57 o
  -3   6   3       27.43       25.37      0.91 o
  -2   6   3     1325.22     1508.11     22.50 o
  -1   6   3     1388.57     1353.09     48.77 o
   0   6   3      499.09      504.33     11.56 o
   1   6   3      265.97      291.84      4.92 o
   2   6   3      938.27     1029.29     20.34 o
   3   6   3      454.92      474.05      4.34 o
   4   6   3       73.27       72.39      1.56 o
   5   6   3       38.96       39.50      1.51 o
   6   6   3       22.63       19.76      0.89 o
  -6   7   3        9.83        9.88      0.87 o
  -5   7   3       21.99       19.68      0.94 o
  -4   7   3        5.90        8.51      0.53 o
  -3   7   3      110.34      106.52      2.97 o
  -2   7   3      114.33      117.92      4.61 o
  -1   7   3      736.87      789.23     24.64 o
   0   7   3      938.03     1011.71     10.51 o
   1   7   3     1840.26     1841.22     21.41 o
   2   7   3       76.93       81.62      3.63 o
   3   7   3     1032.67      994.00     11.47 o
   4   7   3      204.98      197.32      2.60 o
   5   7   3        7.74        8.07      0.59 o
   6   7   3        4.76        4.35      0.63 o
  -6   8   3        1.55        1.84      0.77 o
  -5   8   3      167.36      164.45      3.07 o
  -4   8   3       60.71       59.84      1.35 o
  -3   8   3        2.12        1.85      0.42 o
  -2   8   3       68.78       51.51      1.84 o
  -1   8   3      212.00      246.45     10.78 o
   0   8   3      538.91      554.73      9.61 o
   1   8   3     3401.78     3628.98     45.25 o
   2   8   3      196.70      222.03      4.81 o
   3   8   3     1139.88     1070.71     15.18 o
   4   8   3      278.73      276.02      5.55 o
   5   8   3        5.88        6.04      0.61 o
   6   8   3       66.06       63.82      1.34 o
  -6   9   3        3.02        2.98      0.47 o
  -5   9   3       39.57       43.11      2.04 o
  -4   9   3      107.33      111.02      1.88 o
  -3   9   3       34.09       31.79      2.42 o
  -2   9   3      973.28      958.58     29.02 o
  -1   9   3      464.23      506.04      9.41 o
   0   9   3      495.66      544.14     14.39 o
   1   9   3       29.20       32.01      1.78 o
   2   9   3      149.43      150.11      3.78 o
   3   9   3       77.89       72.89      1.43 o
   4   9   3      345.64      330.80      3.12 o
   5   9   3       54.26       54.48      1.63 o
   6   9   3       75.64       73.03      2.77 o
  -6  10   3       60.04       59.09      2.29 o
  -5  10   3       27.60       28.99      1.31 o
  -4  10   3        3.69        5.64      0.58 o
  -3  10   3      580.02      529.87     11.52 o
  -2  10   3      174.06      174.00      2.84 o
  -1  10   3        0.77        1.19      0.61 o
   0  10   3     1142.21     1091.17     25.34 o
   1  10   3       38.04       44.08      1.34 o
   2  10   3       15.02       13.08      0.53 o
   3  10   3       70.13       65.95      1.28 o
   4  10   3      663.46      680.43      4.54 o
   5  10   3      144.39      144.56      2.53 o
  -5  11   3        1.54        1.42      0.52 o
  -4  11   3      105.55       95.46      2.09 o
  -3  11   3       51.91       59.77      1.61 o
  -2  11   3      625.67      583.73      9.59 o
  -1  11   3      115.05      105.47      1.61 o
   0  11   3      103.42      112.59      1.60 o
   1  11   3        0.48        0.61      0.30 o
   2  11   3       25.66       26.50      0.91 o
   3  11   3       36.03       32.86      1.38 o
   4  11   3        4.14        2.58      0.37 o
   5  11   3       60.46       61.93      1.60 o
  -5  12   3      326.43      344.02      3.91 o
  -4  12   3      101.33       87.35      1.98 o
  -3  12   3      169.64      191.45      2.73 o
  -2  12   3       55.40       50.49      1.26 o
  -1  12   3       11.68       12.26      0.59 o
   0  12   3      342.55      333.64      6.62 o
   1  12   3       26.80       25.43      0.77 o
   2  12   3        7.32        7.91      0.61 o
   3  12   3        3.37        3.25      0.43 o
   4  12   3       10.71       12.30      0.73 o
   5  12   3        0.32        0.33      0.31 o
  -5  13   3        0.82        0.36      0.22 o
  -4  13   3       59.03       62.74      1.62 o
  -3  13   3      230.46      214.01      3.51 o
  -2  13   3      427.06      437.24      9.63 o
  -1  13   3      377.97      370.86      6.94 o
   0  13   3      202.09      197.92      3.49 o
   1  13   3      178.59      167.12      1.71 o
   2  13   3        0.73       -0.11      0.87 o
   3  13   3        4.45        8.06      0.60 o
   4  13   3       15.76       15.56      0.78 o
   5  13   3       33.12       43.87      5.17 o
  -5  14   3       16.90       19.65      0.94 o
  -4  14   3        2.43        3.69      0.43 o
  -3  14   3       21.04       22.85      0.84 o
  -2  14   3       44.06       43.54      2.09 o
  -1  14   3      986.30     1010.26      6.93 o
   0  14   3      426.81      423.14      3.96 o
   1  14   3      290.74      305.09      4.70 o
   2  14   3      540.45      482.69      6.19 o
   3  14   3      152.93      136.32      2.25 o
   4  14   3       17.23       18.89      0.79 o
   5  14   3      119.24      133.93      2.99 o
  -4  15   3       39.50       45.86      1.18 o
  -3  15   3       21.29       21.32      0.78 o
  -2  15   3       17.68       19.57      0.82 o
  -1  15   3      183.65      192.82      5.56 o
   0  15   3      688.02      703.90      5.79 o
   1  15   3       69.12       72.27      1.45 o
   2  15   3     1129.19     1135.84      9.57 o
   3  15   3       34.93       35.34      2.66 o
   4  15   3       24.97       20.29      0.90 o
  -4  16   3       40.47       37.58      1.10 o
  -3  16   3       36.21       33.78      1.23 o
  -2  16   3        1.71        2.05      0.36 o
  -1  16   3        0.82        0.70      0.30 o
   0  16   3     1090.17     1045.16     11.57 o
   1  16   3        6.39        2.81      0.49 o
   2  16   3      298.74      243.32      3.38 o
   3  16   3       31.00       32.28      1.19 o
   4  16   3        0.09        0.87      0.24 o
  -4  17   3      129.75      138.55      4.01 o
  -3  17   3        0.03       -0.10      0.32 o
  -2  17   3       41.18       39.39      1.52 o
  -1  17   3        0.96        0.54      0.29 o
   0  17   3        9.93        8.58      0.77 o
   1  17   3       56.47       56.21      1.73 o
   2  17   3       12.38       18.07      1.72 o
   3  17   3        3.42        0.66      0.24 o
  -3  18   3        4.92        4.39      0.73 o
  -2  18   3       28.15       27.85      1.10 o
  -1  18   3       46.45       42.60      1.20 o
   0  18   3        8.59        7.07      0.95 o
   1  18   3       14.36       15.15      0.90 o
   2  18   3        2.02        1.15      0.66 o
   3  18   3       39.85       44.14      1.49 o
  -3  19   3       29.98       28.18      1.79 o
  -2  19   3        0.16        0.08      0.33 o
  -1  19   3       96.33      104.07      2.65 o
   0  19   3        1.44        2.56      0.44 o
   1  19   3        3.38        3.47      0.51 o
   2  19   3        5.12        3.82      0.41 o
  -2  20   3       11.35        9.46      0.91 o
  -1  20   3        0.65        1.23      0.25 o
   0  20   3       30.32       34.57      2.37 o
   1  20   3       18.10       21.92      0.73 o
   2  20   3       19.84       17.39      1.29 o
  -6   0   4      116.19      118.05      4.41 o
  -5   0   4       95.35       98.74      2.44 o
  -4   0   4       48.14       45.58      1.47 o
  -3   0   4      244.20      229.13      7.28 o
  -2   0   4       66.15       58.83      3.69 o
  -1   0   4     7830.20     7748.71     68.67 o
   0   0   4    70424.85    79793.73   5212.79 o
   1   0   4    19841.03    20980.31     48.39 o
   2   0   4     1617.50     1644.30     26.81 o
   3   0   4      385.16      358.03      5.49 o
   4   0   4      625.41      613.67     13.36 o
   5   0   4       15.37       11.66      0.90 o
   6   0   4       97.93       87.53      2.57 o
  -6   1   4        8.16        9.09      0.94 o
  -5   1   4        1.84        1.63      0.34 o
  -4   1   4       39.67       42.24      1.01 o
  -3   1   4      461.49      451.67      8.02 o
  -2   1   4       19.55       19.60      1.66 o
  -1   1   4     1039.05     1002.51     17.08 o
   0   1   4     5118.55     4777.83    140.31 o
   1   1   4    14316.09    15209.50    230.86 o
   2   1   4      736.51      739.44      9.88 o
   3   1   4      192.88      147.45      3.85 o
   4   1   4       86.07       74.79      1.29 o
   5   1   4       42.92       37.24      1.20 o
   6   1   4        6.58        6.27      0.55 o
  -6   2   4       37.87       36.01      1.72 o
  -5   2   4       38.29       40.45      1.13 o
  -4   2   4      172.78      168.08      2.26 o
  -3   2   4      421.49      416.71      5.15 o
  -2   2   4      404.57      411.00      8.10 o
  -1   2   4    13947.47    13968.03    224.00 o
   0   2   4     1422.32     1345.38     20.95 o
   1   2   4      268.31      242.41      6.37 o
   2   2   4      235.59      216.16      3.90 o
   3   2   4        2.74        2.78      0.43 o
   4   2   4        0.00        0.25      0.19 o
   5   2   4      173.19      159.27      2.14 o
   6   2   4       40.78       36.47      1.69 o
  -6   3   4      236.64      230.85      8.26 o
  -5   3   4      216.68      219.71      2.82 o
  -4   3   4      152.81      155.37      1.72 o
  -3   3   4       93.23      120.54      3.55 o
  -2   3   4        0.11        0.41      0.54 o
  -1   3   4      257.99      230.26      4.87 o
   0   3   4      194.96      185.15      3.94 o
   1   3   4       35.31       31.27      1.77 o
   2   3   4        1.88        2.21      0.66 o
   3   3   4       77.03       96.94      2.23 o
   4   3   4      157.90      165.41      2.15 o
   5   3   4       32.73       30.83      1.05 o
   6   3   4      193.27      183.27      3.64 o
  -6   4   4       55.61       54.44      2.10 o
  -5   4   4       70.07       64.90      1.54 o
  -4   4   4      557.95      525.72      4.65 o
  -3   4   4       18.05       32.02      0.79 o
  -2   4   4      249.25      285.36      9.65 o
  -1   4   4       14.40       17.36      1.30 o
   0   4   4        4.02        4.35      0.79 o
   1   4   4        0.23        0.38      0.40 o
   2   4   4       10.09        9.97      1.06 o
   3   4   4       10.77        8.72      0.42 o
   4   4   4       10.23       10.59      0.47 o
   5   4   4      296.70      301.95      3.56 o
   6   4   4       47.55       52.80      1.70 o
  -6   5   4        0.07        1.33      0.55 o
  -5   5   4      448.60      428.23      5.10 o
  -4   5   4       28.21       25.46      0.90 o
  -3   5   4      124.54      116.32      1.91 o
  -2   5   4     2208.56     2406.11     26.42 o
  -1   5   4      163.23      169.35      3.10 o
   0   5   4      203.86      192.15      4.27 o
   1   5   4      409.53      390.50      9.32 o
   2   5   4      120.40      103.42      3.24 o
   3   5   4      252.27      242.64      3.28 o
   4   5   4      433.52      426.24      6.30 o
   5   5   4       31.58       34.67      1.03 o
   6   5   4       42.68       42.81      1.32 o
  -6   6   4        3.08        1.99      0.52 o
  -5   6   4       59.72       63.82      1.64 o
  -4   6   4       13.98       20.42      1.21 o
  -3   6   4      263.46      247.36      4.52 o
  -2   6   4     1998.96     2204.96     27.96 o
  -1   6   4      250.74      270.11      4.15 o
   0   6   4      214.89      223.25      5.80 o
   1   6   4      395.73      453.27      9.47 o
   2   6   4      135.22      147.20      5.96 o
   3   6   4      106.44      118.91      1.76 o
   4   6   4       34.34       39.00      1.70 o
   5   6   4       65.29       67.12      1.39 o
   6   6   4       85.35       83.80      1.84 o
  -6   7   4        0.42        4.78      2.49 o
  -5   7   4       93.33       97.88      2.01 o
  -4   7   4      284.41      293.48      3.41 o
  -3   7   4       12.41       14.49      1.18 o
  -2   7   4     1104.28     1173.17     18.62 o
  -1   7   4      153.83      185.16      4.37 o
   0   7   4      146.39      157.00      3.46 o
   1   7   4      475.85      477.64      7.81 o
   2   7   4       50.99       72.44      1.80 o
   3   7   4      674.93      682.53      9.66 o
   4   7   4      107.74      101.60      1.65 o
   5   7   4        1.36        1.54      0.32 o
   6   7   4       11.47       11.36      0.77 o
  -6   8   4        2.13        1.88      0.42 o
  -5   8   4       34.15       37.07      1.23 o
  -4   8   4        0.07       -0.29      0.29 o
  -3   8   4       92.79       95.61      4.62 o
  -2   8   4       24.53       21.86      1.96 o
  -1   8   4       40.34       32.79      2.15 o
   0   8   4      313.27      337.36      7.18 o
   1   8   4      416.58      425.76      6.99 o
   2   8   4      386.66      419.03      4.51 o
   3   8   4       32.12       32.49      1.10 o
   4   8   4      241.33      241.39      2.52 o
   5   8   4       11.01       11.46      0.65 o
   6   8   4       25.18       29.05      1.85 o
  -6   9   4        0.00        0.23      0.27 o
  -5   9   4        0.96        1.16      0.42 o
  -4   9   4       50.63       53.88      1.34 o
  -3   9   4       18.69       23.91      1.39 o
  -2   9   4      298.57      260.04      5.49 o
  -1   9   4      155.06      160.08      2.37 o
   0   9   4      610.23      579.13      7.38 o
   1   9   4      124.62      113.94      2.75 o
   2   9   4       39.93       38.17      1.05 o
   3   9   4      195.41      180.78      3.41 o
   4   9   4      507.98      534.30      4.51 o
   5   9   4      189.68      197.23      2.92 o
   6   9   4      129.07      146.82      3.81 o
  -5  10   4      260.04      263.45      4.97 o
  -4  10   4      273.15      282.34      4.65 o
  -3  10   4      891.19      891.37     37.37 o
  -2  10   4        3.53        3.18      0.29 o
  -1  10   4       22.48       23.22      0.87 o
   0  10   4      325.97      347.59      3.75 o
   1  10   4       12.50       13.54      0.57 o
   2  10   4        0.00        0.54      0.47 o
   3  10   4        6.82        5.46      0.64 o
   4  10   4     1241.31     1255.05     19.08 o
   5  10   4       47.08       50.73      1.44 o
  -5  11   4       44.98       39.95      1.77 o
  -4  11   4      475.88      435.87      5.27 o
  -3  11   4     1647.79     1615.73     17.03 o
  -2  11   4        0.05        0.68      0.31 o
  -1  11   4       11.65       11.69      0.61 o
   0  11   4       98.94       97.69      1.90 o
   1  11   4      162.60      151.28      2.93 o
   2  11   4       63.92       59.36      1.62 o
   3  11   4       46.40       42.20      1.17 o
   4  11   4      134.93      142.87      2.59 o
   5  11   4        7.36        5.08      0.49 o
  -5  12   4      130.63      152.39      2.58 o
  -4  12   4      307.84      273.78      3.76 o
  -3  12   4       35.60       38.00      1.37 o
  -2  12   4       15.07       19.38      1.36 o
  -1  12   4      472.89      446.14      8.74 o
   0  12   4        8.73        7.12      0.41 o
   1  12   4       35.20       32.83      0.87 o
   2  12   4        2.35        0.53      0.34 o
   3  12   4       72.80       64.01      1.53 o
   4  12   4       42.46       38.01      1.28 o
   5  12   4       84.42       79.64      2.69 o
  -5  13   4       27.92       26.18      0.80 o
  -4  13   4       25.28       23.11      1.00 o
  -3  13   4       18.98       18.97      0.88 o
  -2  13   4      373.51      377.36      4.85 o
  -1  13   4       33.16       31.75      1.09 o
   0  13   4       87.71       80.53      2.12 o
   1  13   4      572.45      552.83      3.68 o
   2  13   4       50.73       49.06      1.13 o
   3  13   4      116.33      110.53      2.27 o
   4  13   4       59.54       58.20      1.40 o
   5  13   4       43.97       38.42      1.69 o
  -5  14   4       29.64       29.62      1.84 o
  -4  14   4       37.66       31.61      0.93 o
  -3  14   4       39.80       39.97      0.98 o
  -2  14   4        8.49        6.13      0.70 o
  -1  14   4       31.58       32.77      1.01 o
   0  14   4      348.80      331.67      4.25 o
   1  14   4       28.19       22.92      0.85 o
   2  14   4        0.36        0.80      0.37 o
   3  14   4      293.37      283.51      4.18 o
   4  14   4        1.99        1.58      0.29 o
  -4  15   4        0.58        2.08      0.30 o
  -3  15   4        2.33        2.48      0.33 o
  -2  15   4       19.82       20.25      0.92 o
  -1  15   4      125.19      133.27      2.74 o
   0  15   4        2.28        0.43      0.34 o
   1  15   4       46.19       53.04      1.46 o
   2  15   4       11.00       20.86      0.94 o
   3  15   4        9.73       10.08      0.56 o
   4  15   4        7.04        8.07      0.70 o
  -4  16   4       14.61       14.30      0.93 o
  -3  16   4       22.54       20.76      0.85 o
  -2  16   4       29.09       29.51      0.95 o
  -1  16   4      374.01      379.40      5.35 o
   0  16   4      149.02      147.54      3.78 o
   1  16   4       15.52       10.23      0.70 o
   2  16   4     1017.77      989.36      8.34 o
   3  16   4      196.55      195.46      2.68 o
   4  16   4        4.63        5.29      0.57 o
  -3  17   4        0.54        0.44      0.32 o
  -2  17   4        4.59        4.63      0.37 o
  -1  17   4      132.07      129.92      2.16 o
   0  17   4       66.07       57.04      1.77 o
   1  17   4       20.00       17.87      1.07 o
   2  17   4        1.09        0.99      0.69 o
   3  17   4        0.04        0.75      0.27 o
  -3  18   4        1.24        0.63      0.41 o
  -2  18   4       62.12       54.58      1.34 o
  -1  18   4       33.79       34.63      1.45 o
   0  18   4       13.54       18.43      1.01 o
   1  18   4        9.98       10.97      0.74 o
   2  18   4        1.74        0.16      0.41 o
   3  18   4       18.24       17.86      0.92 o
  -2  19   4        0.05       -0.17      0.20 o
  -1  19   4        0.07        0.29      0.28 o
   0  19   4       13.97       16.18      0.86 o
   1  19   4       40.12       37.26      1.19 o
   2  19   4       10.72       10.45      0.77 o
  -1  20   4        1.11        0.64      0.27 o
   0  20   4        1.68        2.28      0.34 o
   1  20   4       47.99       50.89      1.97 o
  -6   1   5        8.51        7.07      0.80 o
  -5   1   5       13.03       12.31      0.66 o
  -4   1   5        4.63        4.94      0.39 o
  -3   1   5      133.69      119.10      2.66 o
  -2   1   5      411.55      419.13      6.79 o
  -1   1   5      293.77      307.95      6.89 o
   0   1   5    11167.19    10804.63     38.81 o
   1   1   5     2856.63     2773.65     15.96 o
   2   1   5      352.86      354.76     11.19 o
   3   1   5      133.44      147.61      2.08 o
   4   1   5       55.41       66.26      1.25 o
   5   1   5       17.02       18.51      0.87 o
   6   1   5       80.21       74.74      1.89 o
  -6   2   5       48.18       58.61      2.11 o
  -5   2   5      142.63      147.76      2.10 o
  -4   2   5        4.33        6.41      0.43 o
  -3   2   5       81.38       95.73      1.65 o
  -2   2   5     1687.56     1713.45     22.41 o
  -1   2   5      477.28      449.83      6.17 o
   0   2   5      330.54      303.00      9.12 o
   1   2   5      452.35      442.47     15.20 o
   2   2   5       20.44       26.00      2.05 o
   3   2   5      270.98      268.06      3.40 o
   4   2   5      158.11      166.26      2.40 o
   5   2   5       15.92       14.06      0.67 o
   6   2   5       11.07       10.59      0.93 o
  -6   3   5       27.28       28.72      1.49 o
  -5   3   5      280.64      300.99      2.98 o
  -4   3   5      422.08      417.32      4.73 o
  -3   3   5      111.25       97.94      1.34 o
  -2   3   5      376.37      423.56      9.46 o
  -1   3   5      504.48      514.46     16.01 o
   0   3   5      367.07      349.05     16.39 o
   1   3   5      115.91      108.05      2.79 o
   2   3   5       39.18       34.07      2.75 o
   3   3   5       78.23       74.55      2.22 o
   4   3   5        0.87       -0.01      0.20 o
   5   3   5      168.14      166.02      2.74 o
   6   3   5       11.63       16.24      1.11 o
  -6   4   5      222.62      228.47      9.64 o
  -5   4   5      620.29      636.85      4.74 o
  -4   4   5      187.28      167.71      1.98 o
  -3   4   5      394.59      416.55      3.86 o
  -2   4   5       71.05      100.20      3.78 o
  -1   4   5     1229.55     1270.63     28.69 o
   0   4   5       51.53       43.47      1.75 o
   1   4   5        2.02        1.12      0.87 o
   2   4   5      172.44      150.89      5.07 o
   3   4   5      140.45      141.81      2.55 o
   4   4   5        3.03        3.86      0.43 o
   5   4   5      150.44      150.33      3.00 o
   6   4   5      495.87      484.34     17.25 o
  -6   5   5      257.79      240.59      5.57 o
  -5   5   5       18.32       14.61      0.83 o
  -4   5   5       12.00       12.89      0.72 o
  -3   5   5      107.05      124.33      2.51 o
  -2   5   5      410.55      424.22     12.98 o
  -1   5   5      131.10      132.47      2.95 o
   0   5   5      369.91      377.96      6.75 o
   1   5   5       22.64       21.70      1.41 o
   2   5   5        3.70        5.56      1.12 o
   3   5   5       25.22       23.20      0.72 o
   4   5   5       12.10       10.42      0.48 o
   5   5   5        2.21        3.19      0.45 o
   6   5   5        9.36       12.73      0.91 o
  -6   6   5        0.03        0.29      0.37 o
  -5   6   5       28.60       26.39      1.07 o
  -4   6   5       95.57       81.61      1.79 o
  -3   6   5       50.10       55.38      2.26 o
  -2   6   5      128.91      142.92      5.86 o
  -1   6   5       23.12       16.79      1.29 o
   0   6   5      713.91      720.58      8.03 o
   1   6   5       89.14       96.45      3.11 o
   2   6   5      658.51      689.78     13.59 o
   3   6   5      812.25      776.65      8.95 o
   4   6   5     1224.49     1216.48     24.83 o
   5   6   5        0.04        0.34      0.23 o
   6   6   5       83.10       83.95      2.88 o
  -6   7   5        4.80        4.29      0.57 o
  -5   7   5      191.10      201.11      2.83 o
  -4   7   5       16.27       14.86      0.91 o
  -3   7   5       50.34       41.13      2.01 o
  -2   7   5       93.89       93.00      1.58 o
  -1   7   5        0.65       -0.04      0.45 o
   0   7   5      104.00      125.53      3.27 o
   1   7   5     1329.00     1416.14     22.06 o
   2   7   5      466.61      429.00      9.86 o
   3   7   5       33.94       43.68      1.56 o
   4   7   5       42.48       44.52      1.14 o
   5   7   5        0.08        0.41      0.53 o
   6   7   5       73.91       74.33      2.95 o
  -6   8   5       36.76       34.77      1.42 o
  -5   8   5       31.99       30.19      1.37 o
  -4   8   5      101.28      103.55      2.14 o
  -3   8   5      156.05      168.21      4.65 o
  -2   8   5      617.79      606.27     12.05 o
  -1   8   5      497.13      480.47      6.70 o
   0   8   5      456.56      457.88      6.53 o
   1   8   5       75.59       97.08      2.90 o
   2   8   5      123.09      129.92      4.43 o
   3   8   5      420.57      402.44      8.89 o
   4   8   5      270.49      293.57      2.60 o
   5   8   5       79.73       75.89      1.84 o
   6   8   5       14.50       13.97      1.22 o
  -6   9   5      163.23      181.64      4.56 o
  -5   9   5       17.31       16.64      0.80 o
  -4   9   5        7.72        6.77      0.60 o
  -3   9   5       43.12       41.41      1.27 o
  -2   9   5       12.08       14.47      0.79 o
  -1   9   5       72.73       69.76      1.70 o
   0   9   5        1.10        2.39      0.36 o
   1   9   5      770.81      777.39     16.41 o
   2   9   5        1.44        1.34      0.67 o
   3   9   5      472.96      456.16      5.09 o
   4   9   5      251.82      271.49      7.31 o
   5   9   5       84.98       85.00      2.21 o
  -5  10   5       32.04       37.52      1.39 o
  -4  10   5      279.15      270.17      5.17 o
  -3  10   5      248.11      251.96      3.21 o
  -2  10   5      154.86      153.17      2.58 o
  -1  10   5      302.67      264.10      7.14 o
   0  10   5      205.08      210.62      5.03 o
   1  10   5      183.64      176.50      2.92 o
   2  10   5      133.19      131.69      3.59 o
   3  10   5        3.42        3.78      0.73 o
   4  10   5     1113.09     1145.51     11.74 o
   5  10   5       48.73       48.46      1.61 o
  -5  11   5        2.06        0.57      0.31 o
  -4  11   5       28.48       38.84      1.36 o
  -3  11   5      279.29      290.95      5.03 o
  -2  11   5      212.91      205.76      3.25 o
  -1  11   5        5.56        5.34      0.50 o
   0  11   5        5.87        6.15      0.75 o
   1  11   5       69.28       80.34      2.80 o
   2  11   5       31.99       32.11      1.40 o
   3  11   5       54.26       55.04      1.29 o
   4  11   5        0.01        0.57      0.31 o
   5  11   5       43.34       43.92      1.48 o
  -5  12   5      129.10      124.09      2.78 o
  -4  12   5      391.11      394.26      4.10 o
  -3  12   5       12.10       15.15      0.91 o
  -2  12   5        0.00        0.44      0.30 o
  -1  12   5       82.08       75.01      1.52 o
   0  12   5       29.42       27.65      0.97 o
   1  12   5      141.38      134.08      2.90 o
   2  12   5        0.67        0.20      0.23 o
   3  12   5       21.88       24.31      0.87 o
   4  12   5       50.85       46.83      1.45 o
   5  12   5        5.92        2.39      0.39 o
  -5  13   5       33.84       38.09      0.93 o
  -4  13   5       12.70       11.43      0.74 o
  -3  13   5        3.53        4.66      0.67 o
  -2  13   5       97.06       98.55      1.95 o
  -1  13   5     1013.69     1048.25     16.19 o
   0  13   5        0.00       -0.07      0.28 o
   1  13   5        0.13        0.36      0.49 o
   2  13   5        1.35        0.47      0.44 o
   3  13   5        2.68        4.87      0.47 o
   4  13   5        0.34        0.47      0.30 o
   5  13   5       20.96       23.13      1.23 o
  -4  14   5        7.45       10.28      0.54 o
  -3  14   5       16.24       13.40      0.73 o
  -2  14   5       37.41       37.18      1.23 o
  -1  14   5     1933.23     2003.56     19.46 o
   0  14   5        0.11        0.18      0.30 o
   1  14   5        1.13        1.27      0.33 o
   2  14   5      110.61      118.49      2.10 o
   3  14   5      452.34      445.79      4.39 o
   4  14   5       13.81       20.98      0.90 o
  -4  15   5        8.42        9.37      0.51 o
  -3  15   5        0.23       -0.01      0.24 o
  -2  15   5       94.88       90.87      2.43 o
  -1  15   5       81.19       85.41      2.14 o
   0  15   5       27.80       26.67      1.05 o
   1  15   5      229.10      217.21      3.33 o
   2  15   5        7.04        7.11      0.59 o
   3  15   5        3.23        6.52      0.46 o
   4  15   5        4.80        3.97      0.38 o
  -4  16   5        0.02       -0.14      0.24 o
  -3  16   5       19.89       22.14      0.83 o
  -2  16   5       89.47       95.14      1.66 o
  -1  16   5      394.94      416.76      7.32 o
   0  16   5        7.75        8.83      0.66 o
   1  16   5       43.66       45.89      1.35 o
   2  16   5        3.53        8.28      0.64 o
   3  16   5      154.50      141.05      2.95 o
   4  16   5        1.16        1.59      0.41 o
  -3  17   5       77.47       78.55      2.77 o
  -2  17   5       46.57       45.22      1.07 o
  -1  17   5      103.47       98.77      1.69 o
   0  17   5       28.65       32.73      1.34 o
   1  17   5        0.01       -0.01      0.27 o
   2  17   5       10.15        7.27      0.64 o
   3  17   5       24.93       30.03      1.28 o
  -3  18   5       18.18       16.54      2.38 o
  -2  18   5       14.69       13.79      0.64 o
  -1  18   5        0.06        0.15      0.25 o
   0  18   5       77.40       76.24      1.66 o
   1  18   5        3.57        3.05      0.38 o
   2  18   5        2.33        1.59      0.43 o
   3  18   5       10.32        6.08      0.76 o
  -2  19   5        0.00        0.16      0.28 o
  -1  19   5       46.44       41.99      1.31 o
   0  19   5       92.96      100.77      1.75 o
   1  19   5       13.38       12.79      0.60 o
   2  19   5        2.37        1.31      0.32 o
  -1  20   5       14.86       16.64      1.23 o
   0  20   5       62.89       57.28      5.55 o
   1  20   5        2.38        1.45      0.47 o
  -6   0   6       26.87       25.78      1.90 o
  -5   0   6       88.62       89.38      2.29 o
  -4   0   6       13.67       17.44      0.85 o
  -3   0   6        8.88       11.28      0.69 o
  -2   0   6      349.15      331.28     10.08 o
  -1   0   6      723.90      724.56     15.85 o
   0   0   6     1577.69     1679.70     49.63 o
   1   0   6     2311.87     2227.10     21.83 o
   2   0   6     8249.83     9358.32    121.45 o
   3   0   6       88.81       92.42      3.20 o
   4   0   6       13.06       19.54      1.15 o
   5   0   6       41.13       38.39      1.58 o
   6   0   6       18.31       20.12      1.19 o
  -6   1   6      109.30      122.44      3.51 o
  -5   1   6       42.63       44.79      1.16 o
  -4   1   6       89.74       91.99      1.61 o
  -3   1   6        0.09        0.26      0.24 o
  -2   1   6      527.48      543.55     11.92 o
  -1   1   6     3426.72     3351.84     62.27 o
   0   1   6      104.81      104.66      2.50 o
   1   1   6      272.48      278.09      4.55 o
   2   1   6        1.85        0.58      1.18 o
   3   1   6      188.03      196.17      2.71 o
   4   1   6      247.90      285.18      6.81 o
   5   1   6      271.63      262.01      3.09 o
   6   1   6       37.99       30.04      1.43 o
  -6   2   6      163.29      171.42      2.73 o
  -5   2   6      142.95      147.55      2.30 o
  -4   2   6       11.24       12.29      0.55 o
  -3   2   6      142.61      144.58      2.21 o
  -2   2   6       11.36        6.76      0.97 o
  -1   2   6      440.87      456.09     10.18 o
   0   2   6      848.04      844.24     15.56 o
   1   2   6     2666.03     2720.70     33.68 o
   2   2   6     1285.63     1340.97     81.74 o
   3   2   6      813.68      912.99     17.80 o
   4   2   6        0.76        2.05      0.38 o
   5   2   6       18.79       17.73      0.82 o
   6   2   6        1.43        2.54      0.40 o
  -6   3   6       39.93       41.87      1.36 o
  -5   3   6      361.21      370.80      3.38 o
  -4   3   6      681.09      667.38      6.59 o
  -3   3   6       28.10       39.22      0.87 o
  -2   3   6     1935.60     2057.67     27.19 o
  -1   3   6      263.91      246.11      7.54 o
   0   3   6        1.47        0.37      0.56 o
   1   3   6       79.57       79.14      3.56 o
   2   3   6      256.99      267.24      8.42 o
   3   3   6       31.17       33.28      0.96 o
   4   3   6       11.01       12.15      0.73 o
   5   3   6       56.46       52.08      1.32 o
   6   3   6        1.20        1.09      0.33 o
  -6   4   6      130.89      131.00      3.50 o
  -5   4   6      205.18      226.19      3.68 o
  -4   4   6      568.72      614.91      4.39 o
  -3   4   6       20.02       18.11      1.12 o
  -2   4   6      167.09      163.60      6.42 o
  -1   4   6     2142.39     2371.67     36.49 o
   0   4   6       23.17       18.76      1.66 o
   1   4   6      373.34      341.26     12.17 o
   2   4   6      140.15      133.16      2.93 o
   3   4   6       70.00       64.69      1.37 o
   4   4   6       79.20       80.21      1.43 o
   5   4   6       68.03       69.94      2.35 o
   6   4   6       64.83       67.91      2.04 o
  -6   5   6        9.58       12.26      1.08 o
  -5   5   6       84.45       86.86      1.86 o
  -4   5   6      110.53      123.78      1.85 o
  -3   5   6       92.93      103.88      2.26 o
  -2   5   6      483.32      514.20     10.04 o
  -1   5   6      595.10      595.52     19.86 o
   0   5   6       32.45       32.37      2.00 o
   1   5   6        0.55        1.29      0.70 o
   2   5   6     1295.76     1263.14     21.12 o
   3   5   6       46.27       42.06      0.98 o
   4   5   6        9.52        9.47      0.49 o
   5   5   6      117.54      116.07      2.98 o
   6   5   6      484.60      500.29     14.97 o
  -6   6   6       99.00       86.54      3.91 o
  -5   6   6       39.25       31.92      1.15 o
  -4   6   6       45.75       38.22      1.51 o
  -3   6   6      156.58      164.95      2.45 o
  -2   6   6      175.62      191.72      2.58 o
  -1   6   6      352.12      372.54      7.93 o
   0   6   6      176.80      195.15      4.92 o
   1   6   6       16.08       21.54      1.48 o
   2   6   6       52.53       64.62      1.24 o
   3   6   6      186.21      175.74      2.22 o
   4   6   6     1233.16     1284.72      8.12 o
   5   6   6       16.90       16.83      1.15 o
   6   6   6      181.98      181.54     12.26 o
  -6   7   6       35.22       33.37      1.36 o
  -5   7   6        1.46        0.84      0.32 o
  -4   7   6       17.27       15.33      0.86 o
  -3   7   6      242.23      232.34      6.61 o
  -2   7   6      180.95      179.32      2.23 o
  -1   7   6      258.34      237.75      5.09 o
   0   7   6       70.96       71.14      2.60 o
   1   7   6        6.00        7.66      0.81 o
   2   7   6      107.25      103.70      2.67 o
   3   7   6       55.92       53.86      1.89 o
   4   7   6       48.63       50.49      1.17 o
   5   7   6       36.89       38.45      1.76 o
   6   7   6       62.97       70.91      2.63 o
  -6   8   6        4.33        2.03      0.53 o
  -5   8   6       16.46       15.34      0.78 o
  -4   8   6        1.51        0.35      0.32 o
  -3   8   6       14.14       14.54      1.10 o
  -2   8   6       68.25       64.64      1.70 o
  -1   8   6      156.97      149.48      2.46 o
   0   8   6      329.28      337.97      3.83 o
   1   8   6      919.00      925.31     18.85 o
   2   8   6      535.19      505.84     10.55 o
   3   8   6       16.08       14.04      1.34 o
   4   8   6      254.29      262.92      3.02 o
   5   8   6       82.68       82.91      2.06 o
  -5   9   6      154.06      172.36      4.04 o
  -4   9   6       76.20       81.67      1.90 o
  -3   9   6      185.35      169.23      3.60 o
  -2   9   6        1.60        3.00      0.57 o
  -1   9   6      297.73      293.88      7.81 o
   0   9   6       78.91       86.92      1.84 o
   1   9   6      651.22      653.06     17.49 o
   2   9   6       61.49       55.56      1.65 o
   3   9   6      102.57       98.24      2.94 o
   4   9   6        7.13        7.69      0.58 o
   5   9   6       47.96       44.51      1.52 o
  -5  10   6       17.47       15.89      0.89 o
  -4  10   6        0.04        0.43      0.45 o
  -3  10   6        0.00        0.80      0.33 o
  -2  10   6      290.03      304.37      2.71 o
  -1  10   6       38.10       40.37      1.49 o
   0  10   6       18.77       17.31      0.89 o
   1  10   6       14.58       11.13      0.65 o
   2  10   6        9.79       10.17      0.96 o
   3  10   6       32.32       35.58      1.04 o
   4  10   6       17.65       20.14      0.90 o
   5  10   6      109.30       96.56      3.96 o
  -5  11   6      126.05      110.94      2.26 o
  -4  11   6        7.95        6.39      0.60 o
  -3  11   6       16.62       15.09      1.13 o
  -2  11   6       37.09       38.64      1.31 o
  -1  11   6       41.15       41.87      1.54 o
   0  11   6       63.45       61.97      1.77 o
   1  11   6        3.00        4.36      1.29 o
   2  11   6       16.06       12.43      0.73 o
   3  11   6        2.75        3.00      0.36 o
   4  11   6        0.19        0.27      0.31 o
   5  11   6       11.92       11.62      0.73 o
  -5  12   6        0.71        0.75      0.56 o
  -4  12   6        7.29        4.83      0.54 o
  -3  12   6      550.88      538.52      6.39 o
  -2  12   6     1623.47     1608.18     17.32 o
  -1  12   6      181.70      170.11      2.74 o
   0  12   6       20.19       19.31      1.30 o
   1  12   6        4.91        6.45      0.68 o
   2  12   6       56.72       59.43      1.18 o
   3  12   6       16.48       18.24      0.77 o
   4  12   6        0.45        0.57      0.29 o
   5  12   6       42.06       45.11      3.54 o
  -5  13   6       16.19       24.81      1.44 o
  -4  13   6        0.36        0.48      0.30 o
  -3  13   6        0.41        0.83      0.77 o
  -2  13   6        4.74        6.09      0.48 o
  -1  13   6      962.99     1007.22     27.75 o
   0  13   6      774.10      763.02      5.57 o
   1  13   6        0.63        0.95      0.31 o
   2  13   6      112.64      111.67      2.17 o
   3  13   6        0.12        0.49      0.30 o
   4  13   6       10.04        8.88      0.55 o
  -4  14   6        3.07        3.78      0.33 o
  -3  14   6      175.54      177.03      5.54 o
  -2  14   6        6.89        6.33      0.57 o
  -1  14   6      659.20      696.99      5.32 o
   0  14   6      362.40      374.71      4.37 o
   1  14   6        6.47        5.95      0.55 o
   2  14   6      145.30      148.71      2.12 o
   3  14   6        0.04        0.72      0.30 o
   4  14   6        0.01       -0.06      0.22 o
  -4  15   6       12.71       14.79      0.66 o
  -3  15   6        2.38        2.51      0.35 o
  -2  15   6       11.36       12.04      0.72 o
  -1  15   6      323.44      340.13      3.19 o
   0  15   6       54.68       53.15      1.30 o
   1  15   6      147.08      141.09      2.11 o
   2  15   6      157.90      171.22      2.55 o
   3  15   6      239.40      252.14      3.70 o
   4  15   6       93.85       91.57      2.90 o
  -4  16   6       13.13       13.09      1.04 o
  -3  16   6       43.99       48.83      1.23 o
  -2  16   6       90.21       91.45      1.60 o
  -1  16   6      134.46      154.61      4.25 o
   0  16   6       88.20       93.69      1.71 o
   1  16   6      233.89      246.56      2.73 o
   2  16   6        4.72        3.19      0.43 o
   3  16   6       16.36       10.39      0.82 o
  -3  17   6       15.90       22.62      0.93 o
  -2  17   6       24.23       24.72      0.86 o
  -1  17   6       57.16       64.82      1.35 o
   0  17   6       25.65       29.27      1.09 o
   1  17   6        0.96        0.61      0.28 o
   2  17   6       58.73       57.07      1.34 o
   3  17   6      127.39      117.80      4.73 o
  -3  18   6        4.78        9.92      0.91 o
  -2  18   6       22.76       25.81      0.95 o
  -1  18   6       10.61       13.63      0.95 o
   0  18   6       85.68       81.15      2.23 o
   1  18   6       12.20       14.73      0.69 o
   2  18   6       14.22       11.71      0.82 o
  -2  19   6       85.22       97.15      2.74 o
  -1  19   6        0.52        1.78      0.50 o
   0  19   6       18.76       19.06      1.00 o
   1  19   6        7.37        7.19      0.36 o
   2  19   6        8.89        9.28      0.94 o
   0  20   6       24.37       25.04      1.46 o
  -6   1   7        5.31        6.18      0.69 o
  -5   1   7       48.56       50.85      1.34 o
  -4   1   7       19.63       17.22      0.67 o
  -3   1   7      198.52      193.94      2.05 o
  -2   1   7       61.54       54.95      2.45 o
  -1   1   7       64.82       66.44      2.94 o
   0   1   7        1.75        1.18      0.51 o
   1   1   7      340.84      377.44      5.86 o
   2   1   7      510.51      533.14      9.31 o
   3   1   7        0.47        0.56      1.08 o
   4   1   7      304.03      314.38      5.15 o
   5   1   7      141.64      152.50      2.12 o
   6   1   7       14.50       14.31      0.78 o
  -6   2   7       75.92       73.10      2.17 o
  -5   2   7       93.42       90.87      1.77 o
  -4   2   7     1073.54     1076.12      7.54 o
  -3   2   7        0.28        0.27      0.58 o
  -2   2   7     1321.32     1331.40     42.07 o
  -1   2   7     1782.28     1892.12     22.60 o
   0   2   7      100.92       83.73      2.83 o
   1   2   7     1341.38     1315.86     24.26 o
   2   2   7        6.18        3.67      0.37 o
   3   2   7      283.02      315.52      6.62 o
   4   2   7       99.73      105.47      2.42 o
   5   2   7      113.77      123.85      1.98 o
   6   2   7       35.98       35.27      1.17 o
  -6   3   7       51.74       51.49      1.82 o
  -5   3   7       64.95       67.81      1.37 o
  -4   3   7      977.00      975.45     13.30 o
  -3   3   7       24.21       30.23      0.86 o
  -2   3   7      382.24      467.48      3.13 o
  -1   3   7      146.25      141.37      3.56 o
   0   3   7      103.92      113.98      3.09 o
   1   3   7     1295.76     1326.09     21.11 o
   2   3   7      281.19      276.30      4.28 o
   3   3   7        6.28        6.13      0.46 o
   4   3   7       27.62       27.22      1.09 o
   5   3   7        5.14        8.33      0.62 o
   6   3   7        0.44        0.21      0.24 o
  -6   4   7       83.40       89.27      2.01 o
  -5   4   7      416.91      419.43      4.77 o
  -4   4   7        6.55        4.58      0.53 o
  -3   4   7      771.92      723.67     20.86 o
  -2   4   7        8.51       11.00      0.41 o
  -1   4   7      346.47      331.01      8.63 o
   0   4   7      649.17      596.57     10.88 o
   1   4   7      340.24      314.98      7.02 o
   2   4   7        2.93        2.27      0.26 o
   3   4   7       81.18       77.66      1.34 o
   4   4   7      113.68      115.23      2.99 o
   5   4   7      271.88      276.47      3.46 o
   6   4   7      139.52      147.47      2.78 o
  -6   5   7       28.72       26.78      2.54 o
  -5   5   7       27.71       32.89      1.32 o
  -4   5   7       57.00       46.69      2.74 o
  -3   5   7        1.86        2.41      0.47 o
  -2   5   7      132.03      129.06      2.56 o
  -1   5   7      230.15      241.76      5.04 o
   0   5   7      611.06      608.09     15.86 o
   1   5   7      233.87      224.00      6.10 o
   2   5   7      101.76      102.35      1.55 o
   3   5   7       35.93       32.94      1.02 o
   4   5   7      197.58      201.15      2.56 o
   5   5   7        0.15        0.45      0.38 o
   6   5   7      127.64      125.61      3.49 o
  -6   6   7       32.26       39.86      2.19 o
  -5   6   7       19.27       18.41      0.86 o
  -4   6   7       44.04       42.26      1.56 o
  -3   6   7        0.23        0.83      0.55 o
  -2   6   7      125.08      126.70      1.61 o
  -1   6   7      480.87      531.20      8.53 o
   0   6   7     1575.08     1501.01     32.96 o
   1   6   7        3.56        6.82      0.48 o
   2   6   7       73.11       57.41      1.57 o
   3   6   7      155.73      157.94      2.57 o
   4   6   7      222.25      225.65      2.77 o
   5   6   7      126.80      138.84      3.03 o
   6   6   7        1.65        0.60      0.38 o
  -6   7   7        2.31        4.19      0.73 o
  -5   7   7      105.66       98.47      1.90 o
  -4   7   7       22.57       22.30      1.02 o
  -3   7   7      263.42      258.59      5.99 o
  -2   7   7       52.51       54.89      1.29 o
  -1   7   7        0.07        0.35      0.20 o
   0   7   7      193.50      205.63      3.27 o
   1   7   7      567.31      580.95      7.48 o
   2   7   7      321.31      332.61      2.99 o
   3   7   7     1326.78     1310.63     38.87 o
   4   7   7       41.58       41.00      1.19 o
   5   7   7       80.00       82.24      3.45 o
  -5   8   7       35.94       37.98      1.15 o
  -4   8   7        0.77        0.69      0.31 o
  -3   8   7        2.01        3.14      0.54 o
  -2   8   7        8.80       15.23      0.74 o
  -1   8   7        1.40        1.18      0.88 o
   0   8   7        0.23        0.40      0.27 o
   1   8   7      485.50      506.22     14.71 o
   2   8   7        1.38        2.80      0.79 o
   3   8   7      755.75      751.62      7.11 o
   4   8   7       29.86       30.48      1.05 o
   5   8   7      124.63      126.48      6.60 o
  -5   9   7        3.99        6.29      0.47 o
  -4   9   7        0.14        0.42      0.32 o
  -3   9   7       11.75       15.10      1.55 o
  -2   9   7      128.37      135.68      2.00 o
  -1   9   7        3.50        5.35      0.51 o
   0   9   7       14.49       20.29      0.71 o
   1   9   7      162.31      161.08      2.65 o
   2   9   7      268.29      254.09      6.17 o
   3   9   7      403.99      399.81      5.27 o
   4   9   7       78.94       81.56      1.70 o
   5   9   7       68.48       69.10      2.09 o
  -5  10   7        2.98        1.74      0.54 o
  -4  10   7       86.32       80.54      2.21 o
  -3  10   7        0.05        0.01      0.39 o
  -2  10   7      441.36      448.57      5.73 o
  -1  10   7        3.85        3.46      0.52 o
   0  10   7     1091.57     1064.84     14.46 o
   1  10   7      127.76      128.77      2.22 o
   2  10   7        0.97        0.87      0.24 o
   3  10   7       55.12       56.80      1.71 o
   4  10   7       85.45       91.09      1.77 o
   5  10   7      158.50      155.50      4.16 o
  -5  11   7        2.66        3.94      0.42 o
  -4  11   7      111.99      116.66      2.60 o
  -3  11   7        2.89        1.50      0.84 o
  -2  11   7      889.09      884.83     20.90 o
  -1  11   7       92.33       91.98      2.05 o
   0  11   7      179.55      176.31      2.31 o
   1  11   7       37.18       37.88      1.09 o
   2  11   7        6.05        3.94      0.41 o
   3  11   7        0.30        0.12      0.28 o
   4  11   7       88.22       84.19      1.67 o
   5  11   7        0.13        0.66      0.47 o
  -5  12   7        9.48       12.71      0.78 o
  -4  12   7       68.13       65.37      1.59 o
  -3  12   7       37.21       50.35      2.00 o
  -2  12   7      234.23      248.37      2.76 o
  -1  12   7       92.88       84.37      1.74 o
   0  12   7      156.11      149.17      2.79 o
   1  12   7        0.11       -0.12      0.75 o
   2  12   7        1.41        1.20      0.30 o
   3  12   7       34.58       31.95      1.00 o
   4  12   7        0.07        0.40      0.26 o
   5  12   7        6.63        6.07      0.73 o
  -4  13   7      158.56      164.64      2.38 o
  -3  13   7       65.59       62.41      2.15 o
  -2  13   7      880.29      923.03      5.33 o
  -1  13   7      467.04      472.89      3.45 o
   0  13   7      404.08      419.13      3.62 o
   1  13   7      231.74      222.01      3.39 o
   2  13   7        6.58        5.11      0.45 o
   3  13   7        0.19        0.39      0.27 o
   4  13   7       48.80       52.48      1.42 o
  -4  14   7        0.67        0.81      0.24 o
  -3  14   7        5.66        6.29      0.71 o
  -2  14   7       47.74       45.22      1.29 o
  -1  14   7      837.55      866.49      8.38 o
   0  14   7      170.59      174.44      2.37 o
   1  14   7      205.94      189.82      4.74 o
   2  14   7      454.84      453.92      7.80 o
   3  14   7        2.21        2.82      0.39 o
   4  14   7       14.16       12.75      0.80 o
  -4  15   7        0.00       -0.10      0.16 o
  -3  15   7        1.68        2.38      0.33 o
  -2  15   7        2.75        3.15      0.56 o
  -1  15   7      179.04      193.72      2.69 o
   0  15   7      152.09      160.76      2.26 o
   1  15   7       13.31       16.44      0.75 o
   2  15   7      338.59      325.31      4.25 o
   3  15   7      206.74      199.41      2.88 o
   4  15   7       13.69       21.38      1.34 o
  -3  16   7       44.68       50.45      1.06 o
  -2  16   7        4.15        5.69      0.54 o
  -1  16   7       12.52       14.22      0.72 o
   0  16   7      310.81      333.50      3.74 o
   1  16   7      116.12      114.71      1.81 o
   2  16   7       40.52       32.03      1.06 o
   3  16   7       80.04       89.20      1.78 o
  -3  17   7        0.47        0.49      0.36 o
  -2  17   7      103.83      104.68      2.00 o
  -1  17   7      131.10      140.17      2.49 o
   0  17   7       99.12       97.79      2.30 o
   1  17   7      131.75      137.84      2.02 o
   2  17   7      130.19      124.82      1.86 o
   3  17   7        0.99        4.03      0.66 o
  -2  18   7        1.47        2.22      0.30 o
  -1  18   7        4.79        4.95      0.48 o
   0  18   7        0.07        0.38      0.23 o
   1  18   7       10.82       10.73      0.55 o
   2  18   7        0.66        1.02      0.30 o
  -1  19   7       64.68       69.33      4.89 o
   0  19   7        1.87        3.47      0.41 o
   1  19   7        0.87        0.23      0.23 o
  -6   0   8       24.37       31.44      1.89 o
  -5   0   8        9.19        7.60      0.92 o
  -4   0   8        1.00        1.46      0.49 o
  -3   0   8        1.35        1.52      0.27 o
  -2   0   8     1051.27      991.51     12.53 o
  -1   0   8     2794.11     2788.66    100.06 o
   0   0   8       94.85      130.19      5.29 o
   1   0   8     3653.02     3693.22    200.03 o
   2   0   8       64.14       55.25      3.82 o
   3   0   8        0.14       -0.51      0.51 o
   4   0   8     1350.10     1340.10     10.77 o
   5   0   8        0.68        0.07      0.42 o
   6   0   8       21.26       12.70      1.18 o
  -6   1   8       26.27       26.71      0.99 o
  -5   1   8        0.00        0.10      0.32 o
  -4   1   8      174.34      176.57      2.37 o
  -3   1   8       14.16       15.11      0.53 o
  -2   1   8       60.77       57.82      1.14 o
  -1   1   8        7.82        6.51      1.39 o
   0   1   8       78.73       91.51      3.43 o
   1   1   8     5028.06     5274.93     97.95 o
   2   1   8      349.44      298.30      5.82 o
   3   1   8        4.88        4.13      0.45 o
   4   1   8       48.03       39.17      1.34 o
   5   1   8       54.17       51.96      1.22 o
   6   1   8        1.07        2.17      0.39 o
  -6   2   8       35.38       38.28      1.45 o
  -5   2   8       49.09       55.34      1.53 o
  -4   2   8      377.49      387.63      5.75 o
  -3   2   8       45.80       45.43      1.32 o
  -2   2   8      432.38      408.78      2.86 o
  -1   2   8     3100.42     3372.22     33.21 o
   0   2   8       57.88       64.37      2.91 o
   1   2   8      178.79      179.09      6.97 o
   2   2   8      174.90      196.93      4.94 o
   3   2   8        2.52        4.01      0.50 o
   4   2   8       61.12       51.73      1.53 o
   5   2   8       83.56       77.48      2.03 o
   6   2   8        2.49        4.60      0.64 o
  -6   3   8       91.53       93.09      2.24 o
  -5   3   8      272.68      276.72      4.03 o
  -4   3   8      343.75      317.94      3.37 o
  -3   3   8      600.50      583.97     10.48 o
  -2   3   8      130.67      135.96      1.38 o
  -1   3   8     1249.78     1212.34     38.24 o
   0   3   8      198.76      185.44      4.95 o
   1   3   8      995.18     1005.02     16.92 o
   2   3   8       10.28       10.65      0.94 o
   3   3   8       44.50       45.30      1.24 o
   4   3   8       49.76       47.68      1.68 o
   5   3   8       36.16       36.64      1.17 o
   6   3   8       25.16       24.91      1.08 o
  -6   4   8       35.55       36.21      1.39 o
  -5   4   8       12.01       14.09      0.79 o
  -4   4   8        4.91        5.54      0.71 o
  -3   4   8      174.81      155.62      3.32 o
  -2   4   8        0.39        0.13      0.18 o
  -1   4   8      174.70      177.54      2.32 o
   0   4   8        7.11        3.39      0.94 o
   1   4   8       86.25       87.75      4.82 o
   2   4   8       83.82       83.33      1.96 o
   3   4   8       79.72       80.98      1.69 o
   4   4   8        2.31        3.79      0.79 o
   5   4   8       20.90       19.85      0.86 o
  -6   5   8        4.88        7.91      0.66 o
  -5   5   8      346.46      339.34      3.68 o
  -4   5   8       39.32       38.41      1.42 o
  -3   5   8        1.42        1.07      0.38 o
  -2   5   8      493.39      515.55      9.62 o
  -1   5   8      176.87      208.27      3.44 o
   0   5   8      487.77      525.48      5.16 o
   1   5   8       19.25       14.61      0.74 o
   2   5   8      160.10      144.52      1.99 o
   3   5   8       93.72       94.92      3.06 o
   4   5   8      196.06      209.67      3.13 o
   5   5   8        6.73        9.08      0.70 o
  -6   6   8        0.03       -0.36      0.39 o
  -5   6   8       89.33       85.68      1.70 o
  -4   6   8      100.67       97.15      2.28 o
  -3   6   8      252.49      249.67      6.00 o
  -2   6   8      117.04      121.47      1.52 o
  -1   6   8      419.08      416.43      4.21 o
   0   6   8        0.69        0.78      0.23 o
   1   6   8      422.92      401.02     12.61 o
   2   6   8      177.78      172.89      2.92 o
   3   6   8       24.04       24.57      1.79 o
   4   6   8      128.25      138.65      2.80 o
   5   6   8       36.57       42.96      2.23 o
  -5   7   8        8.30        4.30      0.41 o
  -4   7   8       18.29       18.93      1.06 o
  -3   7   8        3.73        2.61      0.97 o
  -2   7   8      189.26      174.43      2.26 o
  -1   7   8       31.70       37.24      0.85 o
   0   7   8      459.39      472.40      6.99 o
   1   7   8        0.01       -0.29      0.59 o
   2   7   8       28.98       26.07      1.15 o
   3   7   8      230.69      229.64      3.50 o
   4   7   8       59.10       59.43      1.42 o
   5   7   8       39.25       41.99      1.72 o
  -5   8   8       13.27       14.33      0.68 o
  -4   8   8       14.98       14.89      0.82 o
  -3   8   8        6.81        7.57      0.84 o
  -2   8   8        2.20        2.10      0.36 o
  -1   8   8      163.29      164.57      3.10 o
   0   8   8       97.22       95.95      2.27 o
   1   8   8       42.71       42.26      1.87 o
   2   8   8       82.19       93.22      3.32 o
   3   8   8      336.75      348.84      4.90 o
   4   8   8        0.05        0.14      0.35 o
   5   8   8       16.43       16.12      1.17 o
  -5   9   8       17.23       16.40      0.79 o
  -4   9   8        2.07        2.03      0.38 o
  -3   9   8       24.92       23.62      0.94 o
  -2   9   8       35.78       29.16      1.14 o
  -1   9   8        4.10        5.12      0.72 o
   0   9   8      517.53      496.05      4.15 o
   1   9   8      128.02      127.17      3.10 o
   2   9   8       12.48       11.11      1.07 o
   3   9   8      291.32      298.88      5.80 o
   4   9   8      285.08      295.92      3.57 o
   5   9   8      421.51      386.61     31.76 o
  -5  10   8       53.20       54.78      1.71 o
  -4  10   8        1.72        0.91      0.37 o
  -3  10   8       29.10       34.51      1.16 o
  -2  10   8       10.36        9.63      1.13 o
  -1  10   8       16.02       16.41      0.87 o
   0  10   8      630.88      618.77      7.71 o
   1  10   8       93.93       90.40      1.82 o
   2  10   8       14.08       12.52      0.67 o
   3  10   8        8.50        7.97      0.82 o
   4  10   8      213.69      211.30      2.60 o
   5  10   8       91.43       89.54      2.98 o
  -5  11   8        6.58        6.75      0.60 o
  -4  11   8      113.04       97.00      2.23 o
  -3  11   8     1299.68     1363.92      9.90 o
  -2  11   8       21.60       19.94      0.93 o
  -1  11   8       67.80       67.54      1.72 o
   0  11   8       97.02       87.35      3.26 o
   1  11   8      254.00      253.90      4.65 o
   2  11   8       20.51       20.85      1.04 o
   3  11   8       56.44       57.31      1.32 o
   4  11   8       20.99       24.39      1.06 o
   5  11   8       13.18       13.36      1.06 o
  -5  12   8      157.40      172.01      3.68 o
  -4  12   8        2.40        5.42      0.47 o
  -3  12   8        2.85        4.61      1.06 o
  -2  12   8      178.23      177.78      2.62 o
  -1  12   8       99.73       92.04      2.03 o
   0  12   8      180.52      186.24     12.46 o
   1  12   8        3.49        2.83      0.39 o
   2  12   8        9.98        9.91      0.89 o
   3  12   8        0.00       -0.15      0.33 o
   4  12   8        9.60       10.35      0.67 o
  -4  13   8       54.23       60.94      2.03 o
  -3  13   8      152.89      131.22      3.06 o
  -2  13   8        9.37        9.20      0.66 o
  -1  13   8       12.17       12.76      0.67 o
   0  13   8       82.90       82.69      2.69 o
   1  13   8       61.49       63.39      1.79 o
   2  13   8      186.91      191.98      2.38 o
   3  13   8       28.27       29.52      1.04 o
   4  13   8        0.30        0.33      0.21 o
  -4  14   8       11.27       13.80      0.70 o
  -3  14   8        1.52        0.86      0.28 o
  -2  14   8       16.60       18.52      0.84 o
  -1  14   8      115.13      115.05      2.11 o
   0  14   8      336.83      353.59      4.28 o
   1  14   8      173.39      171.70      2.33 o
   2  14   8       91.13       96.23      1.89 o
   3  14   8       46.33       43.53      1.17 o
   4  14   8       81.63       75.77      2.54 o
  -4  15   8        0.00       -0.10      0.19 o
  -3  15   8        0.76        0.78      0.20 o
  -2  15   8        0.06       -0.25      0.27 o
  -1  15   8        6.67        7.60      0.76 o
   0  15   8       24.37       27.23      1.05 o
   1  15   8      130.16      146.40      2.07 o
   2  15   8       46.94       39.70      1.17 o
   3  15   8       80.17       77.37      1.70 o
  -3  16   8        9.86       10.75      0.60 o
  -2  16   8       97.67       92.76      1.90 o
  -1  16   8        3.87        2.62      0.39 o
   0  16   8        0.27        0.66      0.32 o
   1  16   8        9.02        8.65      0.51 o
   2  16   8      417.72      404.87      3.45 o
   3  16   8      287.12      280.62     10.46 o
  -3  17   8        0.03        1.08      0.40 o
  -2  17   8        8.16        8.17      0.57 o
  -1  17   8       57.91       63.80      1.96 o
   0  17   8       70.05       66.34      1.42 o
   1  17   8        7.17        8.33      0.45 o
   2  17   8        2.05        1.25      0.29 o
  -2  18   8       63.08       56.55      2.64 o
  -1  18   8       17.32       20.53      0.82 o
   0  18   8       21.83       23.76      1.12 o
   1  18   8       12.91       10.45      0.50 o
   2  18   8       31.17       33.51      1.72 o
  -1  19   8        6.86        4.88      0.65 o
   0  19   8        8.42       11.24      0.72 o
  -6   1   9       13.72       11.90      0.76 o
  -5   1   9       13.28       13.83      0.77 o
  -4   1   9        9.10        7.59      0.54 o
  -3   1   9      552.92      531.84      6.41 o
  -2   1   9      454.63      432.37      5.96 o
  -1   1   9      141.20      143.35      3.55 o
   0   1   9     1973.63     1906.83     58.55 o
   1   1   9     1555.92     1815.06     12.08 o
   2   1   9        5.24        2.25      0.60 o
   3   1   9       11.03       13.28      0.74 o
   4   1   9        1.04        1.41      0.35 o
   5   1   9       68.03       73.31      1.53 o
  -6   2   9       41.01       48.46      2.51 o
  -5   2   9        9.79        7.52      0.74 o
  -4   2   9        0.21        0.52      0.30 o
  -3   2   9       69.71       69.48      1.18 o
  -2   2   9       87.47       71.20      1.24 o
  -1   2   9      978.66      965.64     12.98 o
   0   2   9       80.75       90.88      3.48 o
   1   2   9      678.51      624.46      8.03 o
   2   2   9      854.27      887.16     21.33 o
   3   2   9       10.25       11.27      0.79 o
   4   2   9       37.67       36.75      1.27 o
   5   2   9        0.12       -0.01      0.36 o
  -6   3   9        6.59        8.56      0.64 o
  -5   3   9       51.00       50.31      1.67 o
  -4   3   9      475.59      471.25      4.64 o
  -3   3   9       24.21       19.58      0.60 o
  -2   3   9      962.05      969.25     18.56 o
  -1   3   9      253.24      249.36      3.99 o
   0   3   9      464.01      453.60      7.71 o
   1   3   9       60.07       52.03      2.23 o
   2   3   9       45.51       47.32      2.55 o
   3   3   9        7.60        6.82      0.65 o
   4   3   9        4.89        4.34      0.61 o
   5   3   9      153.37      153.91      3.81 o
  -6   4   9       79.16       77.02      2.54 o
  -5   4   9       44.31       44.31      1.51 o
  -4   4   9        0.48        0.44      0.30 o
  -3   4   9       18.63       19.85      0.66 o
  -2   4   9      133.11      131.49      2.16 o
  -1   4   9     1154.84     1196.00     10.88 o
   0   4   9        3.20        3.73      0.56 o
   1   4   9       19.90       16.71      0.62 o
   2   4   9       56.73       62.23      1.63 o
   3   4   9        4.45        3.01      1.95 o
   4   4   9        9.20        6.82      0.90 o
   5   4   9       10.89       10.20      0.59 o
  -5   5   9        0.00        0.16      0.38 o
  -4   5   9        3.97        3.46      0.40 o
  -3   5   9        3.24        2.55      0.67 o
  -2   5   9        0.49       -0.10      0.22 o
  -1   5   9        5.79        4.27      0.33 o
   0   5   9      143.96      158.41      1.87 o
   1   5   9       20.23       18.97      0.69 o
   2   5   9      118.31      126.07      2.32 o
   3   5   9        9.09        9.16      0.75 o
   4   5   9       28.38       29.84      1.15 o
   5   5   9       34.01       38.75      1.67 o
  -5   6   9       52.54       46.04      1.84 o
  -4   6   9       38.49       33.08      1.67 o
  -3   6   9      186.29      179.50      5.57 o
  -2   6   9      173.61      167.38      1.92 o
  -1   6   9       21.59       25.22      0.73 o
   0   6   9       80.72       77.12      1.89 o
   1   6   9       78.57       73.89      2.07 o
   2   6   9        0.60        0.31      0.36 o
   3   6   9      354.08      365.29      5.76 o
   4   6   9      237.86      247.76      4.79 o
   5   6   9       18.42       19.89      1.41 o
  -5   7   9        4.67        4.38      0.46 o
  -4   7   9        0.28        0.06      0.45 o
  -3   7   9        2.77        1.21      0.39 o
  -2   7   9       21.42       23.91      0.81 o
  -1   7   9        3.55        3.09      0.48 o
   0   7   9      303.03      302.66      4.00 o
   1   7   9      146.82      158.95      3.28 o
   2   7   9      893.84      933.27      7.94 o
   3   7   9      184.25      201.93      2.71 o
   4   7   9        0.01        0.09      0.36 o
   5   7   9       67.12       76.03      3.86 o
  -5   8   9        5.96        6.55      0.54 o
  -4   8   9       79.14       82.99      2.15 o
  -3   8   9       25.89       22.87      1.09 o
  -2   8   9       25.23       27.25      0.96 o
  -1   8   9       16.38       17.76      1.31 o
   0   8   9       77.86       70.07      1.62 o
   1   8   9      209.00      203.54      4.09 o
   2   8   9      111.34      109.37      3.08 o
   3   8   9      968.03     1017.46     12.47 o
   4   8   9       58.57       56.19      2.00 o
   5   8   9        1.83        1.94      0.47 o
  -5   9   9        0.01        0.74      0.27 o
  -4   9   9        1.33        1.33      0.39 o
  -3   9   9        9.77        9.91      0.74 o
  -2   9   9       51.50       58.14      1.42 o
  -1   9   9       10.47       11.58      1.01 o
   0   9   9       22.88       23.73      0.96 o
   1   9   9      345.37      345.48      3.62 o
   2   9   9       16.69       16.49      2.32 o
   3   9   9       43.63       39.97      2.98 o
   4   9   9       97.94      106.04      5.65 o
   5   9   9      164.95      165.13      7.31 o
  -5  10   9        6.93        6.26      0.62 o
  -4  10   9       12.70        9.38      0.93 o
  -3  10   9      156.79      155.40      2.83 o
  -2  10   9        4.35        7.15      0.69 o
  -1  10   9       69.53       73.64      1.88 o
   0  10   9       30.65       34.49      1.52 o
   1  10   9      111.38      106.21      4.49 o
   2  10   9       63.38       61.31      2.36 o
   3  10   9      115.06      119.02      4.49 o
   4  10   9      337.70      331.04      7.85 o
   5  10   9        8.31        9.64      0.93 o
  -5  11   9       11.31        9.41      0.88 o
  -4  11   9       27.03       22.65      1.31 o
  -3  11   9      101.62      110.25      2.31 o
  -2  11   9      308.64      331.84      3.63 o
  -1  11   9       12.33       13.38      2.31 o
   0  11   9      361.65      369.87      6.22 o
   1  11   9       41.31       44.03      1.30 o
   2  11   9      101.86       99.72      3.04 o
   3  11   9       15.86       15.78      0.82 o
   4  11   9        7.31        8.21      0.87 o
  -4  12   9      151.79      155.98      2.51 o
  -3  12   9       69.20       83.88      1.95 o
  -2  12   9        7.79        8.04      0.65 o
  -1  12   9      247.03      248.45      3.41 o
   0  12   9        0.76        0.77      0.57 o
   1  12   9       67.56       66.39      1.59 o
   2  12   9        3.19        4.24      0.59 o
   3  12   9        0.39       -0.03      0.27 o
   4  12   9       58.32       62.27      1.76 o
  -4  13   9       10.13        9.83      0.61 o
  -3  13   9       23.42       23.96      1.94 o
  -2  13   9      127.03      129.43      2.19 o
  -1  13   9      590.64      636.03      6.02 o
   0  13   9      398.15      417.74      8.54 o
   1  13   9        7.11        7.43      0.55 o
   2  13   9       41.39       42.13      1.11 o
   3  13   9        1.65        1.56      0.32 o
   4  13   9        0.06       -0.19      0.19 o
  -4  14   9        5.93        7.04      0.69 o
  -3  14   9       17.45       18.99      0.92 o
  -2  14   9        0.77        0.99      0.29 o
  -1  14   9      181.49      190.47      3.10 o
   0  14   9       29.79       31.79      1.14 o
   1  14   9       18.56       15.54      0.72 o
   2  14   9        0.26        0.12      0.39 o
   3  14   9      181.93      189.90      2.26 o
  -3  15   9        4.75        6.54      0.44 o
  -2  15   9        8.89        9.35      0.66 o
  -1  15   9       89.65       93.21      1.77 o
   0  15   9        0.13        0.32      0.25 o
   1  15   9       98.04       97.58      1.62 o
   2  15   9        6.47        7.99      0.65 o
   3  15   9       33.99       37.84      1.33 o
  -3  16   9        7.11        9.47      0.53 o
  -2  16   9       73.69       72.12      1.58 o
  -1  16   9       77.55       77.35      2.14 o
   0  16   9        7.78        7.20      0.54 o
   1  16   9        9.33       11.28      0.54 o
   2  16   9       28.88       23.77      0.94 o
   3  16   9      136.17      121.11      3.10 o
  -2  17   9       29.27       35.48      1.04 o
  -1  17   9       22.40       21.57      0.87 o
   0  17   9        9.41        8.52      0.51 o
   1  17   9        9.00        9.81      0.46 o
   2  17   9        4.39        2.51      0.31 o
  -1  18   9        6.28        7.39      0.69 o
   0  18   9      131.32      124.80      5.12 o
   1  18   9        5.86        6.39      0.44 o
  -5   0  10       59.35       65.76      2.11 o
  -4   0  10      210.63      216.98      3.95 o
  -3   0  10      270.47      255.51      3.51 o
  -2   0  10       51.53       45.80      1.83 o
  -1   0  10        2.30        0.71      2.15 o
   0   0  10      352.36      379.15     15.72 o
   1   0  10      369.87      391.47      8.20 o
   2   0  10     1899.92     1971.87    159.11 o
   3   0  10       82.72       99.57      3.80 o
   4   0  10       31.38       30.53      1.58 o
   5   0  10       35.98       31.41      1.55 o
  -5   1  10       11.09       12.91      0.84 o
  -4   1  10      122.07      121.32      2.97 o
  -3   1  10       17.52       17.84      0.61 o
  -2   1  10      331.22      325.43      5.15 o
  -1   1  10      890.11      875.35     17.98 o
   0   1  10        0.69        1.32      0.29 o
   1   1  10       63.47       63.53      1.58 o
   2   1  10      351.17      350.25     11.18 o
   3   1  10       11.90       16.48      1.19 o
   4   1  10       30.97       38.60      1.57 o
   5   1  10      385.33      341.55      3.06 o
  -5   2  10      183.66      184.91      3.03 o
  -4   2  10        4.24        5.19      0.54 o
  -3   2  10      110.54      116.72      1.77 o
  -2   2  10      135.94      131.68      1.67 o
  -1   2  10        1.21        2.24      0.53 o
   0   2  10      306.86      300.66      7.68 o
   1   2  10       72.42       66.00      1.49 o
   2   2  10      908.28      939.98     20.14 o
   3   2  10       58.11       61.76      2.70 o
   4   2  10       31.63       30.51      1.36 o
   5   2  10       36.52       38.53      1.74 o
  -5   3  10        1.59        1.01      0.36 o
  -4   3  10      463.53      445.52      4.95 o
  -3   3  10      638.60      647.20      3.80 o
  -2   3  10      851.05      842.44      4.54 o
  -1   3  10       39.92       34.64      1.03 o
   0   3  10      167.57      169.69      3.49 o
   1   3  10       16.32       16.82      1.19 o
   2   3  10      382.56      372.57      8.38 o
   3   3  10      130.51      130.98      3.45 o
   4   3  10        0.00        0.10      0.45 o
   5   3  10       49.96       46.39      1.33 o
  -5   4  10       10.04        9.18      0.68 o
  -4   4  10       99.88      100.80      2.16 o
  -3   4  10       45.63       48.34      1.10 o
  -2   4  10       11.72        9.78      0.87 o
  -1   4  10     1326.76     1371.12      6.75 o
   0   4  10      268.48      255.70      5.41 o
   1   4  10       34.15       32.40      1.04 o
   2   4  10       27.86       26.09      1.77 o
   3   4  10       46.70       47.48      2.17 o
   4   4  10        3.55        3.59      0.44 o
   5   4  10        7.30        7.78      0.47 o
  -5   5  10        7.41        7.76      0.81 o
  -4   5  10       44.56       46.87      1.42 o
  -3   5  10       99.93       89.19      1.95 o
  -2   5  10      113.25      114.72      1.49 o
  -1   5  10       64.66       68.50      1.26 o
   0   5  10       51.29       54.03      1.35 o
   1   5  10       32.89       29.67      0.90 o
   2   5  10      338.26      349.04      7.80 o
   3   5  10       29.16       27.68      1.65 o
   4   5  10        0.07        0.16      0.32 o
   5   5  10        0.09        1.04      1.02 o
  -5   6  10      107.72       90.57      2.59 o
  -4   6  10       98.70       88.46      2.79 o
  -3   6  10        0.02       -0.33      0.33 o
  -2   6  10        8.07        4.91      0.52 o
  -1   6  10      321.33      318.55      3.15 o
   0   6  10      165.06      159.82      2.62 o
   1   6  10       27.25       27.49      1.03 o
   2   6  10        2.42        3.27      0.77 o
   3   6  10      558.68      585.58      7.16 o
   4   6  10      138.20      137.41      2.79 o
   5   6  10       52.05       48.93      1.52 o
  -5   7  10       10.54        7.02      0.50 o
  -4   7  10       98.75       89.50      2.64 o
  -3   7  10       27.31       24.34      1.76 o
  -2   7  10        1.00        0.99      0.40 o
  -1   7  10       37.95       33.82      0.99 o
   0   7  10       11.77       11.04      0.56 o
   1   7  10        4.91        3.80      0.43 o
   2   7  10      386.86      410.78      5.28 o
   3   7  10       21.93       23.59      1.21 o
   4   7  10       54.86       55.77      3.08 o
   5   7  10      239.28      224.88      3.54 o
  -5   8  10        5.43       10.19      0.56 o
  -4   8  10       41.43       38.45      1.44 o
  -3   8  10        6.05        4.62      0.61 o
  -2   8  10       13.89       10.92      0.68 o
  -1   8  10       14.57       14.03      0.71 o
   0   8  10       17.57       20.00      0.90 o
   1   8  10       67.90       72.00      1.76 o
   2   8  10      265.09      284.79      5.05 o
   3   8  10       70.34       75.53      2.48 o
   4   8  10      145.50      135.62     10.56 o
   5   8  10      158.31      152.71      3.64 o
  -5   9  10      115.48      129.52      2.26 o
  -4   9  10       16.34       17.34      0.93 o
  -3   9  10      106.77       92.97      2.68 o
  -2   9  10       52.55       53.42      1.46 o
  -1   9  10      181.02      165.30      2.35 o
   0   9  10       19.00       19.01      1.58 o
   1   9  10       50.82       50.91      2.91 o
   2   9  10       23.61       25.86      1.59 o
   3   9  10       20.26       22.83      1.57 o
   4   9  10        3.04        3.82      0.57 o
  -5  10  10        5.76        4.53      0.73 o
  -4  10  10        3.07        2.03      0.49 o
  -3  10  10       93.46      114.77      2.95 o
  -2  10  10      150.32      146.73      3.26 o
  -1  10  10        0.02        0.09      0.42 o
   0  10  10       53.04       52.71      2.06 o
   1  10  10        4.96        5.10      0.49 o
   2  10  10       56.91       58.28      2.30 o
   3  10  10        3.60        4.82      1.12 o
   4  10  10        6.29        5.15      0.62 o
  -4  11  10       88.82       92.50      2.39 o
  -3  11  10        4.81        5.38      0.51 o
  -2  11  10      235.48      245.72      3.14 o
  -1  11  10      297.94      298.91      4.03 o
   0  11  10       62.95       59.68      2.25 o
   1  11  10      165.58      177.66      2.64 o
   2  11  10       70.03       76.04      2.56 o
   3  11  10        8.45        9.39      0.65 o
   4  11  10       72.92       69.44      8.26 o
  -4  12  10        0.16       -0.01      0.22 o
  -3  12  10        5.91        4.18      0.42 o
  -2  12  10     1116.91     1120.84      9.13 o
  -1  12  10        7.58        8.71      0.84 o
   0  12  10       66.34       74.42      2.52 o
   1  12  10      366.49      395.16      5.06 o
   2  12  10       19.37       19.71      1.51 o
   3  12  10        9.58        9.88      0.61 o
   4  12  10       30.61       30.60      1.13 o
  -4  13  10       81.33       91.65      1.82 o
  -3  13  10       23.30       20.81      0.96 o
  -2  13  10      215.94      226.02      2.83 o
  -1  13  10      124.01      136.23      2.76 o
   0  13  10      609.09      643.87      7.23 o
   1  13  10        6.28        8.68      0.59 o
   2  13  10       36.12       36.71      1.16 o
   3  13  10       38.91       35.98      1.17 o
  -3  14  10        3.20        4.18      0.43 o
  -2  14  10       88.67       94.31      2.04 o
  -1  14  10       77.37       83.61      2.32 o
   0  14  10        4.02        4.15      0.37 o
   1  14  10        5.88        7.72      0.52 o
   2  14  10        2.22        1.17      0.36 o
   3  14  10       75.10       80.24      1.96 o
  -3  15  10        1.52        1.95      0.29 o
  -2  15  10       76.23       74.30      1.75 o
  -1  15  10        9.05        6.45      0.50 o
   0  15  10        8.48        9.83      0.53 o
   1  15  10        0.04        0.18      0.20 o
   2  15  10        1.87        1.60      0.33 o
   3  15  10      121.30      115.54      3.09 o
  -2  16  10        1.51        2.89      0.33 o
  -1  16  10      308.57      333.77      4.53 o
   0  16  10        0.52        0.58      0.25 o
   1  16  10      138.38      140.05      1.69 o
   2  16  10        0.40        1.44      0.27 o
  -2  17  10       39.17       31.95      1.76 o
  -1  17  10        0.73        0.57      0.30 o
   0  17  10        1.71        2.16      0.38 o
   1  17  10       50.83       54.87      1.18 o
  -5   1  11       50.75       53.48      1.98 o
  -4   1  11        7.66        9.46      0.90 o
  -3   1  11      263.22      265.43      2.42 o
  -2   1  11      149.43      138.14      1.96 o
  -1   1  11       31.41       30.92      1.70 o
   0   1  11      265.48      263.03      4.97 o
   1   1  11        0.94        1.10      0.93 o
   2   1  11      745.26      741.28     32.03 o
   3   1  11      270.05      298.56      5.46 o
   4   1  11        5.48       20.27      7.82 o
   5   1  11       44.28       40.76      1.37 o
  -5   2  11       48.63       48.30      1.93 o
  -4   2  11      401.48      403.48      5.40 o
  -3   2  11      344.92      348.64      3.26 o
  -2   2  11      624.50      590.03      7.78 o
  -1   2  11      187.53      192.71      2.52 o
   0   2  11      482.18      474.85      3.41 o
   1   2  11      151.58      149.81      2.88 o
   2   2  11       39.73       37.98      1.67 o
   3   2  11       86.24       83.10      2.93 o
   4   2  11       51.23       49.16      2.18 o
   5   2  11        2.64        2.91      0.39 o
  -5   3  11        1.33        2.18      0.36 o
  -4   3  11      260.72      257.58      3.97 o
  -3   3  11        2.35        3.36      0.43 o
  -2   3  11        0.29        0.73      0.35 o
  -1   3  11        4.56        7.91      0.65 o
   0   3  11        0.23        0.35      0.17 o
   1   3  11      692.87      680.59      5.48 o
   2   3  11      630.57      610.03     23.53 o
   3   3  11        6.21        3.45      0.77 o
   4   3  11        0.06        0.82      0.98 o
   5   3  11        5.28        3.65      0.41 o
  -5   4  11       65.70       64.36      2.15 o
  -4   4  11       76.13       75.48      1.79 o
  -3   4  11      815.48      834.77      7.19 o
  -2   4  11       10.15       10.19      0.68 o
  -1   4  11        1.87        2.08      0.89 o
   0   4  11        6.02        6.95      0.81 o
   1   4  11       14.89       14.45      0.81 o
   2   4  11      125.58      126.84      6.24 o
   3   4  11       38.20       38.91      1.98 o
   4   4  11        1.71        2.34      0.45 o
   5   4  11       26.73       22.11      1.19 o
  -5   5  11       60.04       59.49      1.89 o
  -4   5  11       10.06        8.38      0.64 o
  -3   5  11       17.75       19.91      0.77 o
  -2   5  11       85.61       93.25      1.51 o
  -1   5  11       43.83       46.51      1.09 o
   0   5  11       97.88       93.28      2.02 o
   1   5  11        3.49        2.18      0.50 o
   2   5  11        3.31        2.36      1.22 o
   3   5  11      100.52       97.40      3.01 o
   4   5  11       12.72       12.92      0.89 o
   5   5  11        0.47        0.95      0.30 o
  -5   6  11        2.47        2.14      0.43 o
  -4   6  11        0.00        0.10      0.23 o
  -3   6  11        6.77        6.61      0.51 o
  -2   6  11        0.38        2.03      0.55 o
  -1   6  11       20.69       16.99      0.69 o
   0   6  11      379.77      380.18      6.57 o
   1   6  11       63.44       60.48      1.87 o
   2   6  11      332.15      350.92     14.10 o
   3   6  11       18.81       19.00      1.55 o
   4   6  11      129.81      126.53      3.66 o
   5   6  11      188.67      186.99      4.38 o
  -5   7  11       30.72       27.06      1.26 o
  -4   7  11       56.12       54.87      1.95 o
  -3   7  11       28.62       23.67      1.10 o
  -2   7  11       30.79       25.94      1.05 o
  -1   7  11        0.66        1.36      0.24 o
   0   7  11       10.86        6.11      0.71 o
   1   7  11       21.75       24.01      1.23 o
   2   7  11      753.82      824.57      8.77 o
   3   7  11      414.21      469.17     31.69 o
   4   7  11       93.98       94.51      4.81 o
  -5   8  11       24.18       30.39      1.76 o
  -4   8  11       41.96       39.39      1.34 o
  -3   8  11       10.51       10.76      0.68 o
  -2   8  11        0.03       -0.08      0.37 o
  -1   8  11       76.24       75.33      1.63 o
   0   8  11       78.04       78.20      3.35 o
   1   8  11       31.05       32.61      1.53 o
   2   8  11        4.61        6.76      0.94 o
   3   8  11       54.05       58.82      3.15 o
   4   8  11        1.29        1.42      0.38 o
  -4   9  11       39.88       38.78      1.26 o
  -3   9  11        4.36        2.15      0.37 o
  -2   9  11        0.27        0.56      0.34 o
  -1   9  11        2.61        3.88      0.49 o
   0   9  11        0.95        1.38      0.56 o
   1   9  11        0.05        0.20      0.28 o
   2   9  11      133.06      150.69      3.71 o
   3   9  11      514.43      513.59      8.65 o
   4   9  11        6.62        4.54      0.54 o
  -4  10  11        3.77        2.87      0.47 o
  -3  10  11        8.41        9.62      0.63 o
  -2  10  11      109.65      103.31      2.56 o
  -1  10  11       19.09       16.06      1.03 o
   0  10  11       27.89       28.73      1.28 o
   1  10  11      299.05      295.06      3.76 o
   2  10  11        4.66        4.38      0.86 o
   4  10  11        0.12        0.52      0.26 o
  -4  11  11       23.00       21.00      1.05 o
  -3  11  11      195.10      197.98      3.12 o
  -2  11  11        5.64        7.73      0.78 o
  -1  11  11      184.93      196.76      3.30 o
   0  11  11        2.54        2.95      0.57 o
   1  11  11        1.51        1.83      0.35 o
   2  11  11       11.16        9.59      0.97 o
   3  11  11        2.11        2.55      0.41 o
   4  11  11        8.48        7.95      0.87 o
  -4  12  11        4.07        4.23      0.49 o
  -3  12  11        1.56        3.04      0.34 o
  -2  12  11      244.83      260.32      5.49 o
  -1  12  11      400.22      436.78      4.10 o
   0  12  11      176.40      194.88      3.19 o
   1  12  11       50.05       51.68      1.36 o
   2  12  11        0.15       -0.09      0.36 o
   3  12  11       22.45       19.51      1.10 o
  -3  13  11       30.04       36.47      1.66 o
  -2  13  11      480.06      533.67      5.88 o
  -1  13  11      187.03      205.61      3.99 o
   0  13  11      258.92      276.70      4.78 o
   1  13  11       78.75       79.74      1.60 o
   2  13  11        1.46        0.64      0.25 o
   3  13  11        5.51        4.52      0.70 o
  -3  14  11       62.45       62.97      1.85 o
  -2  14  11      196.67      197.56      2.77 o
  -1  14  11       18.62       18.68      0.80 o
   0  14  11        0.04        0.24      0.19 o
   1  14  11      207.39      215.12      3.17 o
   2  14  11       74.73       79.25      2.78 o
   3  14  11       26.56       28.04      1.54 o
  -2  15  11       15.77       15.51      0.72 o
  -1  15  11       94.43      102.52      2.98 o
   0  15  11        0.35        0.16      0.25 o
   1  15  11        8.41        6.37      0.39 o
   2  15  11       61.49       63.01      1.76 o
  -2  16  11        0.60        0.80      0.36 o
  -1  16  11       41.95       40.76      2.94 o
   0  16  11        1.54        1.50      0.29 o
   1  16  11       92.27       85.71      1.51 o
  -1  17  11       19.42       20.06      0.91 o
   0  17  11       16.74       16.73      1.23 o
  -5   0  12       15.29       20.12      1.61 o
  -4   0  12        2.80        2.12      0.72 o
  -3   0  12       73.30       67.12      1.65 o
  -2   0  12      110.73       96.97      2.24 o
  -1   0  12      125.28      127.17      2.86 o
   0   0  12        8.61       11.12      1.21 o
   1   0  12      107.14      115.35      2.65 o
   2   0  12        1.39        2.74      0.67 o
   3   0  12      357.83      359.21      8.57 o
   4   0  12      716.29      691.98     10.82 o
   5   0  12      114.98      133.35      3.53 o
  -5   1  12       23.88       26.16      1.27 o
  -4   1  12      152.55      152.23      3.25 o
  -3   1  12      265.64      273.53      3.28 o
  -2   1  12       28.42       27.61      0.95 o
  -1   1  12        8.56        9.48      1.29 o
   0   1  12      100.26      103.71      3.20 o
   1   1  12      423.11      453.62      8.20 o
   2   1  12      139.12      133.58      4.86 o
   3   1  12       18.20       17.88      1.49 o
   4   1  12       24.43       25.27      2.23 o
   5   1  12       78.18       69.94      7.45 o
  -5   2  12        0.11        0.70      0.33 o
  -4   2  12       85.39       84.91      2.42 o
  -3   2  12       28.67       26.84      0.87 o
  -2   2  12      413.58      425.86      3.32 o
  -1   2  12        6.74        9.49      0.89 o
   0   2  12       49.67       46.32      1.31 o
   1   2  12       47.37       48.52      1.19 o
   2   2  12      393.53      421.60     23.59 o
   3   2  12      106.31      110.61      4.33 o
   4   2  12       39.02       36.64      1.78 o
   5   2  12       19.40       15.81      2.62 o
  -5   3  12      145.15      130.83     10.63 o
  -4   3  12        5.09        5.16      0.61 o
  -3   3  12      548.09      539.19      5.70 o
  -2   3  12       17.76       17.63      0.70 o
  -1   3  12       41.46       44.04      1.09 o
   0   3  12      535.15      525.36      6.47 o
   1   3  12       32.87       36.80      1.44 o
   2   3  12        5.17        5.87      0.88 o
   3   3  12       21.73       23.58      1.60 o
   4   3  12        8.00        7.39      0.57 o
   5   3  12       21.97       22.65      1.51 o
  -5   4  12        0.87        0.15      0.40 o
  -4   4  12      132.09      129.45      3.19 o
  -3   4  12        0.11        0.59      0.32 o
  -2   4  12       49.55       40.03      1.05 o
  -1   4  12       89.83       92.80      1.63 o
   0   4  12      219.16      210.97      2.54 o
   1   4  12        1.00        0.75      0.26 o
   2   4  12      343.18      349.66      5.70 o
   3   4  12        1.20        1.05      0.59 o
   4   4  12       14.28       15.23      1.25 o
  -5   5  12        2.91        1.79      0.53 o
  -4   5  12       15.74       15.47      1.00 o
  -3   5  12       36.32       33.58      1.29 o
  -2   5  12        6.82       10.63      0.57 o
  -1   5  12      121.54      124.97      2.57 o
   0   5  12      222.22      227.79      2.68 o
   1   5  12       25.90       26.79      1.36 o
   2   5  12      149.49      155.49      4.51 o
   3   5  12        0.90        0.40      0.48 o
   4   5  12       40.55       36.13      1.33 o
  -5   6  12        0.59        1.24      0.39 o
  -4   6  12      118.38      104.73      1.95 o
  -3   6  12        2.76        4.60      0.42 o
  -2   6  12        8.76        7.58      0.56 o
  -1   6  12       60.57       53.88      1.29 o
   0   6  12       41.81       41.73      2.07 o
   1   6  12      358.71      364.53      5.75 o
   2   6  12       12.01       16.39      1.26 o
   3   6  12       33.81       32.62      1.69 o
   4   6  12       20.66       18.25      1.36 o
  -4   7  12        0.25        0.41      0.21 o
  -3   7  12        1.05        0.93      0.25 o
  -2   7  12        0.83        0.57      0.38 o
  -1   7  12       67.24       67.27      1.65 o
   0   7  12      215.00      231.06      3.41 o
   1   7  12       11.78       11.61      0.82 o
   2   7  12      135.87      152.15      5.71 o
   3   7  12        0.16        0.62      0.44 o
   4   7  12        0.00       -0.27      0.31 o
  -4   8  12       64.32       65.14      1.55 o
  -3   8  12        3.46        3.19      0.39 o
  -2   8  12       42.36       39.97      1.51 o
  -1   8  12       91.06       84.18      1.85 o
   0   8  12       92.57       87.93      2.15 o
   1   8  12      127.92      132.08      3.68 o
   2   8  12       10.46       13.75      1.85 o
   3   8  12      380.94      392.22      7.73 o
   4   8  12       95.81       87.81      3.21 o
  -4   9  12        5.31        4.82      0.42 o
  -3   9  12       91.94       90.41      1.87 o
  -2   9  12       45.24       53.90      1.69 o
  -1   9  12        0.16        1.45      0.42 o
   0   9  12       98.35       96.90      2.27 o
   1   9  12        0.23        0.34      0.33 o
   2   9  12       34.41       37.36      2.79 o
   3   9  12       27.85       28.28      1.95 o
   4   9  12       30.95       28.90      1.76 o
  -4  10  12       51.61       54.56      2.91 o
  -3  10  12       23.97       20.30      0.81 o
  -2  10  12        0.11        0.14      0.46 o
  -1  10  12       25.01       28.83      1.69 o
   0  10  12       37.92       38.99      1.45 o
   1  10  12       81.96       88.20      2.10 o
   2  10  12        8.45       12.50      1.65 o
   3  10  12        0.93        1.14      0.65 o
   4  10  12        0.00        0.07      0.26 o
  -4  11  12        9.25       12.19      1.02 o
  -3  11  12      272.59      242.84      5.30 o
  -2  11  12       25.42       29.45      1.23 o
  -1  11  12       92.86       94.00      2.24 o
   0  11  12      287.25      296.90      4.07 o
   1  11  12      326.06      335.46      5.43 o
   2  11  12       45.64       25.54      2.23 o
   3  11  12        6.30        5.07      0.85 o
  -3  12  12        3.00        3.36      0.31 o
  -2  12  12       98.34       96.57      2.08 o
  -1  12  12      117.82      132.29      2.17 o
   0  12  12       58.93       65.94      1.81 o
   1  12  12        4.78        4.35      0.43 o
   3  12  12       31.32       32.06      1.23 o
  -3  13  12       66.42       59.03      1.56 o
  -2  13  12       13.61       17.08      0.85 o
  -1  13  12       40.71       42.65      1.18 o
   0  13  12        0.20        1.59      0.37 o
   1  13  12      187.52      202.08      2.41 o
   2  13  12        1.73        0.72      0.40 o
   3  13  12        2.52        2.27      0.51 o
  -2  14  12       53.12       54.59      1.34 o
  -1  14  12      316.90      318.76      6.91 o
   0  14  12        0.00       -0.06      0.21 o
   1  14  12      170.65      161.70      3.40 o
   2  14  12       38.95       36.58      1.64 o
  -2  15  12        1.77        2.12      0.28 o
  -1  15  12        1.11        1.20      0.29 o
   0  15  12       16.68       20.46      0.84 o
   1  15  12       87.00       83.19      1.59 o
  -1  16  12       10.69       10.97      1.61 o
   0  16  12       34.25       32.14      1.24 o
  -5   1  13        5.94        5.52      0.53 o
  -4   1  13       28.64       28.70      1.37 o
  -3   1  13      110.20      122.93      1.75 o
  -2   1  13      145.48      136.75      1.82 o
  -1   1  13      114.26      120.13      2.25 o
   0   1  13        6.88        7.25      0.92 o
   1   1  13      144.12      140.97      1.98 o
   2   1  13        0.02        0.63      0.47 o
   3   1  13        0.02        0.59      0.91 o
   4   1  13        3.29        5.44      0.72 o
  -5   2  13        3.82        3.31      0.65 o
  -4   2  13        9.85        8.75      0.79 o
  -3   2  13       84.57       85.28      1.46 o
  -2   2  13      893.35      898.39      5.84 o
  -1   2  13      148.07      145.86      2.71 o
   0   2  13      337.91      342.89      7.18 o
   1   2  13       16.45       18.14      0.81 o
   2   2  13      389.86      360.01      5.82 o
   3   2  13       62.48       59.13      2.41 o
   4   2  13       33.59       36.23      1.63 o
  -5   3  13        0.00        0.37      0.38 o
  -4   3  13       29.19       22.31      1.64 o
  -3   3  13        0.63        0.85      0.29 o
  -2   3  13      244.20      241.17      2.57 o
  -1   3  13      504.87      492.19      8.58 o
   0   3  13      382.30      377.73      5.49 o
   1   3  13        0.20       -0.28      0.28 o
   2   3  13       38.11       36.38      2.67 o
   3   3  13       80.31       75.17      3.53 o
   4   3  13       28.44       29.65      1.43 o
  -4   4  13        9.11        9.23      0.61 o
  -3   4  13       27.14       30.10      1.04 o
  -2   4  13       10.34        8.85      0.58 o
  -1   4  13       43.48       42.36      1.05 o
   0   4  13        8.23        4.97      0.47 o
   1   4  13        0.91        0.88      0.29 o
   2   4  13      142.32      145.14      3.69 o
   3   4  13       18.02       20.35      1.38 o
   4   4  13       50.40       49.50      2.71 o
  -4   5  13       21.71       21.42      1.07 o
  -3   5  13       68.92       63.82      2.02 o
  -2   5  13        1.67        1.48      0.30 o
  -1   5  13       20.53       21.12      0.75 o
   0   5  13        0.28        0.23      0.28 o
   1   5  13       65.20       67.68      1.81 o
   2   5  13      274.29      299.91      5.14 o
   3   5  13       32.14       34.45      2.02 o
   4   5  13       12.99        9.33      1.12 o
  -4   6  13        9.72        9.24      0.78 o
  -3   6  13       31.49       28.13      1.31 o
  -2   6  13      135.36      140.42      2.36 o
  -1   6  13       11.18       14.76      0.66 o
   0   6  13        3.81        4.36      0.46 o
   1   6  13        1.95        2.98      0.39 o
   2   6  13      145.26      177.67      3.78 o
   3   6  13       25.38       23.85      1.45 o
   4   6  13        7.37        8.73      1.03 o
  -4   7  13       18.54       19.36      0.80 o
  -3   7  13       18.88       18.08      1.03 o
  -2   7  13        9.69        8.32      0.76 o
  -1   7  13       50.23       53.87      1.49 o
   0   7  13       64.20       66.55      1.85 o
   1   7  13        8.26       10.33      0.66 o
   2   7  13      123.87      141.78      5.40 o
   3   7  13      142.72      158.06      7.63 o
   4   7  13       49.05       43.57      2.10 o
  -4   8  13        3.36        4.20      0.49 o
  -3   8  13        0.74        0.58      0.25 o
  -2   8  13       46.96       49.49      1.63 o
  -1   8  13        2.04        2.76      0.46 o
   0   8  13        0.18        1.07      0.42 o
   1   8  13        3.92        3.86      0.44 o
   2   8  13      606.75      671.15     11.81 o
   3   8  13      378.90      387.56      7.14 o
   4   8  13        2.30        4.15      0.65 o
  -4   9  13        0.01       -0.24      0.35 o
  -3   9  13        0.34        0.48      0.23 o
  -2   9  13        0.19       -0.03      0.45 o
  -1   9  13      128.54      124.02      2.91 o
   0   9  13       44.19       50.22      1.36 o
   1   9  13        0.47        0.79      0.28 o
   2   9  13        4.22        5.24      0.79 o
   3   9  13        0.33        1.06      0.49 o
  -3  10  13       37.92       33.77      1.54 o
  -2  10  13       32.60       28.82      1.47 o
  -1  10  13        8.19       10.37      0.80 o
   0  10  13       39.07       45.83      1.53 o
   1  10  13      260.13      281.35      5.14 o
   2  10  13       83.56       79.60     11.97 o
   3  10  13        0.14       -0.20      0.20 o
  -3  11  13        2.60        2.93      0.33 o
  -2  11  13       96.02       95.21      2.04 o
  -1  11  13        2.61        1.97      0.46 o
   0  11  13      204.70      232.41      2.89 o
   1  11  13        6.86        8.87      0.68 o
   2  11  13       45.60       32.79     10.04 o
   3  11  13        0.09       -0.04      0.21 o
  -3  12  13      145.49      175.86      3.95 o
  -2  12  13       19.70       18.17      0.85 o
  -1  12  13       60.07       58.34      1.51 o
   0  12  13       29.66       33.26      1.11 o
   1  12  13        0.64        1.00      0.32 o
   2  12  13       46.75       42.59      1.96 o
  -2  13  13       25.61       23.40      0.88 o
  -1  13  13       60.12       56.73      1.87 o
   0  13  13      497.62      520.62      4.46 o
   1  13  13       57.77       59.79      1.61 o
   2  13  13       44.43       43.55      4.32 o
  -2  14  13        2.52        3.48      0.59 o
  -1  14  13       13.54       11.84      0.63 o
   0  14  13        8.31        7.84      0.47 o
   1  14  13       11.32       11.20      0.64 o
  -1  15  13       94.52       92.59      7.97 o
   0  15  13        1.78        1.77      0.33 o
  -4   0  14        0.28       -0.25      0.48 o
  -3   0  14      712.15      727.83      5.85 o
  -2   0  14       12.93       13.45      0.82 o
  -1   0  14        2.98        3.23      0.71 o
   0   0  14        4.48        4.20      0.53 o
   1   0  14      837.37      878.40      8.19 o
   2   0  14       20.48       22.57      2.19 o
   3   0  14       38.31       37.11      2.55 o
   4   0  14       14.18       12.77      1.27 o
  -4   1  14        0.05        0.00      0.35 o
  -3   1  14        0.46        0.34      0.28 o
  -2   1  14      350.81      365.88      3.37 o
  -1   1  14       97.04       98.87      2.56 o
   0   1  14       37.91       39.63      1.00 o
   1   1  14        0.29        0.30      0.27 o
   2   1  14       36.22       38.73      1.95 o
   3   1  14       27.80       23.14      1.45 o
   4   1  14       79.25       73.61      2.60 o
  -4   2  14       47.07       47.05      2.21 o
  -3   2  14       94.50       98.73      1.51 o
  -2   2  14      223.93      246.74      2.42 o
  -1   2  14        0.98        1.28      0.31 o
   0   2  14      220.28      228.00      3.45 o
   1   2  14       24.25       23.22      0.83 o
   2   2  14       69.93       68.42      2.07 o
   3   2  14       61.47       69.41      2.41 o
   4   2  14        0.67        0.81      0.47 o
  -4   3  14       33.26       27.81      1.21 o
  -3   3  14      368.43      357.41      3.45 o
  -2   3  14       60.82       57.98      1.18 o
  -1   3  14       86.01       81.08      1.79 o
   0   3  14      257.57      258.40      5.87 o
   1   3  14        8.37        7.51      0.58 o
   2   3  14      224.41      196.88     14.75 o
   3   3  14      265.97      252.67     10.42 o
   4   3  14       24.10       20.29      1.05 o
  -4   4  14        0.88        1.56      0.47 o
  -3   4  14       56.14       49.05      1.27 o
  -2   4  14        7.35        9.09      0.54 o
  -1   4  14      362.63      360.67      4.50 o
   0   4  14      297.87      312.85      4.64 o
   1   4  14       13.33       15.02      0.90 o
   2   4  14        0.02       -0.24      0.44 o
   3   4  14       18.60       18.41      1.19 o
   4   4  14        0.25        0.69      0.42 o
  -4   5  14        0.22        0.18      0.45 o
  -3   5  14        2.56        1.68      0.49 o
  -2   5  14        5.36        4.77      0.40 o
  -1   5  14        1.52        2.63      0.37 o
   0   5  14       13.05       13.64      0.84 o
   1   5  14        9.06       10.29      1.45 o
   2   5  14       73.35       81.76      2.54 o
   3   5  14        5.14        6.21      0.74 o
   4   5  14       31.54       28.76      1.58 o
  -4   6  14       48.90       43.32      1.10 o
  -3   6  14       21.21       19.36      1.04 o
  -2   6  14        3.59        2.55      0.46 o
  -1   6  14      102.48      113.07      2.14 o
   0   6  14        0.06        0.35      0.30 o
   1   6  14       29.58       31.89      1.23 o
   2   6  14        7.78        9.73      1.61 o
   3   6  14      388.05      389.89      5.05 o
  -4   7  14       29.23       17.64      1.27 o
  -3   7  14       48.29       51.97      1.36 o
  -2   7  14        0.00       -0.38      0.38 o
  -1   7  14        0.28        0.68      0.37 o
   0   7  14       51.99       55.17      1.65 o
   1   7  14       78.97       90.43      2.05 o
   2   7  14      121.32      128.40      4.83 o
   3   7  14        2.49        1.96      0.67 o
  -3   8  14        0.18        0.87      1.05 o
  -2   8  14        0.49       -0.05      0.32 o
  -1   8  14        0.29        0.12      0.32 o
   0   8  14        4.44        6.35      0.61 o
   1   8  14       21.90       26.20      1.13 o
   2   8  14      151.89      116.30      4.53 o
   3   8  14        0.16        0.85      0.44 o
  -3   9  14       31.01       26.80      1.14 o
  -2   9  14       28.17       27.08      1.37 o
  -1   9  14       30.96       28.88      1.03 o
   0   9  14        1.19        1.61      0.30 o
   1   9  14       68.49       75.07      1.81 o
   2   9  14       26.04       25.40      1.46 o
   3   9  14       26.01       14.15      1.29 o
  -3  10  14       77.03       79.92      2.79 o
  -2  10  14        1.21        3.45      0.46 o
  -1  10  14       51.42       53.15      1.58 o
   0  10  14       33.70       39.09      1.18 o
   1  10  14       98.81      101.78      2.03 o
   2  10  14      115.89       89.79     19.77 o
  -3  11  14        5.06        5.56      0.71 o
  -2  11  14      176.02      167.41      3.21 o
  -1  11  14      139.29      141.68      2.43 o
   0  11  14        1.03        1.32      0.39 o
   1  11  14        8.91        7.75      0.59 o
   2  11  14        0.26        0.46      0.55 o
  -2  12  14      207.07      201.05      3.02 o
  -1  12  14       22.34       23.77      0.93 o
   0  12  14        3.83        4.79      0.51 o
   1  12  14      298.79      300.69      3.92 o
   2  12  14      170.94      119.43     43.61 o
  -1  13  14      116.99      125.86      3.93 o
   0  13  14       31.03       28.91      0.82 o
   1  13  14        0.29        1.02      0.25 o
   0  14  14       23.60       20.73      1.25 o
  -4   1  15        0.18       -0.11      0.22 o
  -3   1  15       41.92       40.74      0.92 o
  -2   1  15        3.15        4.34      0.37 o
  -1   1  15       25.99       27.60      0.83 o
   0   1  15      274.02      299.72      4.75 o
   1   1  15        7.14        6.11      0.40 o
   2   1  15      154.27      165.67      3.68 o
   3   1  15      154.58      151.39      3.25 o
  -4   2  15        3.77        3.29      0.83 o
  -3   2  15      401.95      392.80      3.41 o
  -2   2  15       43.11       41.24      0.91 o
  -1   2  15       15.36       13.19      0.59 o
   0   2  15       74.26       74.84      1.54 o
   1   2  15       38.53       35.54      0.99 o
   2   2  15        0.85        1.29      0.52 o
   3   2  15      299.19      300.75      4.45 o
  -4   3  15       22.79       19.27      1.21 o
  -3   3  15       33.91       33.71      1.14 o
  -2   3  15        6.83        4.17      0.37 o
  -1   3  15       20.84       23.79      0.76 o
   0   3  15        4.24        4.72      0.50 o
   1   3  15        4.25        3.63      0.47 o
   2   3  15      183.38      169.61      3.62 o
   3   3  15       18.90       15.20      1.01 o
  -4   4  15       57.11       41.06      2.06 o
  -3   4  15       68.29       54.91      1.42 o
  -2   4  15        8.89        9.74      0.49 o
  -1   4  15       31.75       37.56      1.06 o
   0   4  15       21.00       21.77      0.94 o
   1   4  15      194.64      198.04      5.34 o
   2   4  15       36.83       29.67      1.51 o
   3   4  15      178.73      173.38      3.12 o
  -4   5  15        0.00        0.15      0.29 o
  -3   5  15       32.20       26.84      0.96 o
  -2   5  15       24.28       22.80      0.94 o
  -1   5  15       37.18       40.92      1.08 o
   0   5  15       47.87       46.27      1.38 o
   1   5  15       20.43       20.56      1.24 o
   2   5  15        1.99        2.55      0.99 o
   3   5  15       46.07       38.08      1.77 o
  -3   6  15       22.68       23.88      0.77 o
  -2   6  15        7.90        8.64      0.58 o
  -1   6  15       15.78       14.93      1.12 o
   0   6  15        2.28        0.87      0.37 o
   1   6  15       50.06       56.01      2.23 o
   2   6  15       20.92       18.75      1.83 o
   3   6  15        0.43       -0.49      0.49 o
  -3   7  15        1.09        1.18      0.24 o
  -2   7  15        1.86        0.75      0.31 o
  -1   7  15       18.55       19.57      1.24 o
   0   7  15       34.13       33.97      1.55 o
   1   7  15       13.87       15.79      1.07 o
   2   7  15      537.49      518.06      8.59 o
   3   7  15       17.33       17.49      1.31 o
  -3   8  15       40.98       39.68      1.86 o
  -2   8  15       20.84       18.22      1.04 o
  -1   8  15       48.34       45.36      1.94 o
   0   8  15       33.49       40.18      1.15 o
   1   8  15        4.17        4.85      0.47 o
   2   8  15       12.66       12.51      1.32 o
  -3   9  15        3.20        6.14      0.75 o
  -2   9  15        0.75        0.82      0.31 o
  -1   9  15       26.12       28.47      2.34 o
   0   9  15       12.66       13.19      0.67 o
   1   9  15       77.74       82.70      1.71 o
   2   9  15       71.04       50.74      2.33 o
  -2  10  15       58.96       52.43      1.70 o
  -1  10  15        5.02        7.43      0.99 o
   0  10  15        9.11       10.25      0.68 o
   1  10  15       28.25       21.68      0.93 o
  -2  11  15       52.04       49.10      2.78 o
  -1  11  15        4.17        3.63      0.49 o
   0  11  15        0.43        0.61      0.26 o
   1  11  15       47.67       49.83      1.50 o
  -1  12  15      314.95      265.12     35.61 o
   0  12  15      213.37      216.46      3.22 o
  -3   0  16      291.70      288.09      6.34 o
  -2   0  16      103.29      115.56      1.99 o
  -1   0  16       77.94       84.86      1.76 o
   0   0  16        4.55        5.60      0.71 o
   1   0  16        1.92        1.02      0.59 o
   2   0  16       23.18       22.13      1.80 o
   3   0  16       92.40       91.68      3.06 o
  -3   1  16      168.03      168.76      2.39 o
  -2   1  16       41.70       46.25      0.90 o
  -1   1  16       11.99       12.83      0.51 o
   0   1  16        8.71        9.37      0.54 o
   1   1  16       60.84       60.68      1.23 o
   2   1  16        0.00        0.31      0.38 o
   3   1  16        4.36        3.05      0.44 o
  -3   2  16       18.03       13.19      0.71 o
  -2   2  16        5.66        8.50      0.42 o
  -1   2  16       11.03        9.83      0.60 o
   0   2  16        0.71        0.56      0.25 o
   1   2  16       27.25       29.19      0.94 o
   2   2  16       33.88       25.72      1.76 o
   3   2  16      254.43      242.42     12.24 o
  -3   3  16       95.23       89.98      1.64 o
  -2   3  16       93.40       90.11      1.43 o
  -1   3  16       56.48       58.76      1.08 o
   0   3  16       99.30       94.81      2.01 o
   1   3  16       20.16       22.01      0.96 o
   2   3  16        2.82        2.52      0.47 o
   3   3  16        0.00        0.24      0.39 o
  -3   4  16      110.58      102.01      1.69 o
  -2   4  16       10.71        9.07      0.53 o
  -1   4  16        8.97        9.70      0.46 o
   0   4  16       83.55       81.84      1.51 o
   1   4  16      129.27      123.75      2.21 o
   2   4  16      170.20      163.22      4.71 o
   3   4  16      111.82       97.04      3.04 o
  -3   5  16        0.07        0.72      0.19 o
  -2   5  16       29.45       32.96      1.18 o
  -1   5  16        5.01        5.17      0.48 o
   0   5  16       17.86       13.88      0.63 o
   1   5  16        1.69        2.30      0.37 o
   2   5  16        3.99        6.58      1.03 o
  -3   6  16       52.07       51.91      1.44 o
  -2   6  16        6.33        5.65      0.48 o
  -1   6  16        0.22        0.04      0.26 o
   0   6  16       14.05       11.89      0.95 o
   1   6  16      331.01      322.10     15.02 o
   2   6  16       48.88       54.77      2.53 o
  -2   7  16        4.41        2.65      0.44 o
  -1   7  16       14.74       16.36      0.84 o
   0   7  16       21.55       22.89      0.99 o
   1   7  16       74.98       83.34      3.40 o
   2   7  16       70.23       70.37      2.79 o
  -2   8  16        9.22        8.45      0.63 o
  -1   8  16       10.84        7.05      0.49 o
   0   8  16       22.74       20.24      0.89 o
   1   8  16        5.97        5.05      0.56 o
   2   8  16       24.54       17.85      1.31 o
  -2   9  16       21.83       21.18      1.51 o
  -1   9  16       26.07       23.83      1.54 o
   0   9  16        1.96        0.86      0.26 o
   1   9  16       14.77       16.03      1.42 o
  -1  10  16       25.76       24.61      0.93 o
   0  10  16       16.38       17.74      0.95 o
   1  10  16       22.40       20.95      1.48 o
  -3   1  17        1.85        2.22      0.47 o
  -2   1  17       34.97       35.21      0.70 o
  -1   1  17        7.12        7.52      0.36 o
   0   1  17       13.08       15.01      0.57 o
   1   1  17        0.10        0.23      0.29 o
   2   1  17       14.94       12.64      0.81 o
  -3   2  17        0.01       -0.13      0.29 o
  -2   2  17      333.21      316.94      3.84 o
  -1   2  17       38.04       38.99      0.76 o
   0   2  17      145.58      143.72      2.31 o
   1   2  17        7.30        5.78      0.93 o
   2   2  17       14.80       10.76      1.13 o
  -2   3  17        6.44        6.01      0.39 o
  -1   3  17       24.86       21.39      0.62 o
   0   3  17      223.97      205.90      2.14 o
   1   3  17        3.34        1.74      0.39 o
   2   3  17      104.28      106.26      3.31 o
  -2   4  17       48.94       47.82      1.24 o
  -1   4  17        9.18        7.61      0.40 o
   0   4  17       13.71       10.88      0.65 o
   1   4  17        0.20        1.31      0.43 o
   2   4  17       10.39       11.79      1.13 o
  -2   5  17       27.80       28.29      0.93 o
  -1   5  17        1.70        1.10      0.22 o
   0   5  17       23.21       25.21      2.13 o
   1   5  17       65.77       58.90      4.23 o
   2   5  17       66.88       62.17      2.41 o
  -2   6  17        0.50        0.12      0.16 o
  -1   6  17        2.09        0.86      0.21 o
   0   6  17        2.79        1.70      0.27 o
   1   6  17        0.10        0.46      0.29 o
  -1   7  17       55.45       44.05      6.23 o
   0   7  17        4.10        2.83      0.29 o
   1   7  17       84.51       59.84     21.11 o
  -1   8  17        7.95        7.12      1.53 o
   0   8  17       30.57       27.52      1.39 o
  -2   0  18      130.92      140.82      4.58 o
  -1   0  18       77.17       87.99      2.17 o
   0   0  18       40.03       41.36      1.38 o
  -2   1  18      440.90      444.83      4.53 o
  -1   1  18       44.02       46.53      0.87 o
   0   1  18       20.92       20.63      0.61 o
   1   1  18        2.84        2.79      0.59 o
  -1   2  18        9.30        9.47      0.44 o
   0   2  18       91.03       81.44      1.63 o
   1   2  18       75.14       71.17      2.41 o
  -1   3  18       43.99       42.40      1.01 o
   0   3  18       22.00       20.06      0.79 o
   1   3  18       10.58        9.86      0.98 o
  -1   4  18       62.58       57.60      1.80 o
   0   4  18      102.37       97.08      2.02 o
   1   4  18        0.41        0.85      0.38 o
  -1   5  18        0.70        0.74      0.25 o
   0   5  18       61.13       60.34      2.26 o
 
